# Supplementary material for: Transcriptomic and Metabolomic Response to High Light in the Charophyte Alga Klebsormidium nitens
Source: Front Plant Sci. 2022 May 6;13:855243. doi: 10.3389/fpls.2022.855243 (PMC9121098; doi:10.3389/fpls.2022.855243)
Supplement: Supplementary file 1 [file Table_1.XLSX]

## Sheet: activated_genes_table
List of activated genes under HL according to a fold-change of 2 and q-value of 0.05. Expression levels are measured as FPKM (Fragments Per Kilobase of exon and million of Mapped Reads). BLAST best hit in Arabidopsis thaliana and Chlamydomonas reinhardtii are provided for each gene. Specific streptopyta genes are highlighted in yellow.
geneID	LL	HL	Best Hit Arabidopsis	Best Hit Chlamydomonas
kfl00001_0810	23.9388	365.204	NA	NA
kfl00001_0820	5.60079	35.7883	AT3G17840	NA
kfl00002_0120	127.322	320.187	AT4G08850	Cre12.g502901
kfl00002_0330	45.851	146.025	AT4G33360	Cre14.g628500
kfl00002_0530	50.6224	155.471	AT2G04030	Cre12.g514850
kfl00002_0610	14.4118	45.8902	AT4G24140	Cre01.g000300
kfl00003_0180	22.3198	42.8818	AT4G10150	Cre16.g651400
kfl00003_0570	1.84406	7.12446	AT4G20140	Cre17.g741150
kfl00003_0590	136.846	278.028	AT1G68010	Cre06.g295450
kfl00003_0600	40.8827	103.117	AT2G32640	Cre06.g264250
kfl00003_0645	33.0976	80.6106	NA	NA
kfl00003_0740	9.64361	24.1085	AT1G73650	Cre09.g401701
kfl00004_0220	11.3743	60.328	AT1G23740	Cre06.g297400
kfl00004_0500	3.9751	27.8543	AT1G26380	Cre09.g397253
kfl00005_0300	25.3975	61.5292	AT2G47760	NA
kfl00005_0330	13.6334	48.212	AT2G12646	Cre16.g650400
kfl00005_0400	131.535	1221.42	AT5G35525	Cre17.g738000
kfl00005_0420	75.7082	139.911	NA	NA
kfl00005_0550	7.78009	16.3982	AT2G35480	NA
kfl00005_0690	11.1089	34.6126	AT1G14360	Cre01.g032050
kfl00006_0030	15.7857	36.6653	AT2G03820	Cre15.g640250
kfl00006_0150	65.5747	139.745	AT2G39990	Cre16.g654500
kfl00006_0350	108.654	239.889	AT5G17710	Cre07.g341600
kfl00006_0670	25.2189	48.5036	AT3G56290	Cre03.g144184
kfl00006_0710	100.521	202.93	AT3G11400	Cre06.g269450
kfl00006_0730	19.3553	54.9627	AT1G32340	Cre01.g018900
kfl00006_0740	29.6914	69.9623	AT3G18940	Cre09.g399589
kfl00007_0040	14.7697	40.4317	NA	NA
kfl00007_0085	0	1.73293	NA	NA
kfl00007_0280	23.0566	47.0499	NA	Cre03.g211633
kfl00007_0400	11.9372	26.3732	AT2G31890	Cre09.g389541
kfl00008_0200	31.3899	195.366	AT3G45140	Cre12.g512300
kfl00008_0310	10.9233	34.8767	AT4G10630	NA
kfl00009_0145	4.40561	11.8606	NA	NA
kfl00009_0210	0	20.5023	NA	NA
kfl00009_0280	86.9287	335.811	AT4G22260	Cre07.g350750
kfl00009_0400	0	25.8582	NA	NA
kfl00009_0450	26.7434	69.6184	AT5G60990	Cre12.g505200
kfl00009_0560	11.4373	25.2893	AT5G02860	Cre10.g437150
kfl00009_0580	27.2872	139.231	NA	NA
kfl00010_0480	15.5755	31.0634	NA	NA
kfl00011_0310	3.48999	22.5714	NA	NA
kfl00012_0030	83.6997	286.333	AT1G47980	Cre01.g033300
kfl00012_0430	117.007	248.671	AT5G60790	Cre04.g222700
kfl00012_0560	12.9492	24.3305	NA	NA
kfl00013_0050	0	13.1186	AT5G54370	NA
kfl00013_0260	11.543	35.2463	AT5G49470	Cre03.g194100
kfl00013_0410	18.7281	89.2134	AT3G24460	Cre09.g412803
kfl00013_0520	119.728	452.618	AT5G12180	Cre17.g705000
kfl00013_0580	30.4171	129.815	AT5G24000	Cre06.g294550
kfl00014_0120	75.9187	235.025	NA	NA
kfl00014_0230	83.27	251.794	AT3G26060	Cre10.g422300
kfl00014_0250	0	4.60546	AT3G26060	Cre10.g422300
kfl00014_0530	3.02602	8.59112	AT2G34357	Cre19.g751197
kfl00015_0010	2.5293	6.54867	NA	NA
kfl00015_0220	178.682	1458.31	AT1G44575	Cre01.g016750
kfl00016_0070	30.6767	66.3399	AT5G39040	Cre02.g083354
kfl00016_0230	13.1216	45.707	AT1G52500	Cre08.g376500
kfl00016_0240	65.6456	188.244	AT3G45140	Cre12.g512300
kfl00016_0330	172.751	561.479	AT3G10800	Cre05.g238250
kfl00016_0340	40.6065	160.286	NA	NA
kfl00017_0010	53.5146	121.782	AT1G56110	Cre10.g441400
kfl00017_0090	0	11.0218	AT1G06800	Cre09.g391986
kfl00017_0230	15.3473	39.935	AT1G04980	Cre07.g328150
kfl00018_0240	39.899	132.131	AT1G36320	Cre18.g748397
kfl00018_0480	2.99261	21.9319	AT4G37550	Cre16.g691750
kfl00018_0520	21.9963	43.6792	AT1G30970	Cre06.g305200
kfl00018_0610	47.4158	205.326	AT3G10840	Cre09.g407300
kfl00019_0140	15.6067	58.809	AT3G60860	Cre09.g390319
kfl00019_0250	67.7304	192.432	AT3G26710	Cre16.g662150
kfl00019_0560	13.5182	54.88	AT4G36420	Cre06.g293700
kfl00020_0020	125.939	629.481	AT2G05620	Cre05.g242400
kfl00020_0040	15.1095	106.909	AT1G15390	Cre03.g172100
kfl00020_0540	9.72304	41.7742	NA	NA
kfl00020_0550	21.9562	63.2819	AT4G32590	Cre06.g291650
kfl00021_0060	102.436	220.828	NA	Cre03.g182750
kfl00021_0170	13.4734	202.95	AT4G23430	Cre12.g556750
kfl00021_0420	94.9069	199.73	AT2G17420	Cre07.g355600
kfl00022_0140	17.013	51.3979	AT1G17500	Cre12.g536000
kfl00023_0180	13.034	32.1172	AT5G38640	Cre12.g558650
kfl00023_0310	17.2116	33.903	AT3G09720	Cre05.g238900
kfl00024_0050	10.2271	22.3693	NA	NA
kfl00024_0070	9.14996	18.5468	NA	NA
kfl00024_0310	21.6915	89.4335	NA	NA
kfl00024_0440	3.96158	8.95135	NA	Cre03.g166550
kfl00025_0300	12.8949	25.2287	AT5G55580	Cre14.g611200
kfl00026_0280	15.6113	36.6475	NA	NA
kfl00026_0520	12.2394	31.7924	NA	NA
kfl00026_0530	34.7378	96.4168	AT3G26400	Cre16.g688050
kfl00027_0270	45.3401	111.157	NA	Cre10.g436800
kfl00028_0070	83.4671	346.024	AT5G17170	Cre12.g510400
kfl00028_0080	23.8355	53.064	AT4G22130	Cre12.g532050
kfl00028_0450	4.77154	17.0552	AT2G45120	NA
kfl00028_0500	69.4709	204.023	AT5G06060	Cre07.g315750
kfl00028_0510	13.3359	36.6211	AT5G10190	Cre06.g311150
kfl00029_0010	81.7787	175.507	AT1G33270	Cre03.g195500
kfl00029_0080	84.9045	159.943	AT4G25630	Cre02.g077300
kfl00029_0410	7.79719	47.7885	AT3G06060	Cre17.g702750
kfl00030_0050	18.0429	256.681	NA	Cre01.g002750
kfl00030_0090	711.33	2390.13	AT2G28210	Cre09.g415700
kfl00030_0220	133.807	269.684	AT5G13190	Cre13.g607650
kfl00030_0340	69.6695	145.4	AT3G07430	Cre16.g684300
kfl00031_0235	13.0469	31.185	AT1G01540	Cre16.g659400
kfl00031_0340	22.2531	54.719	NA	Cre06.g301150
kfl00032_0140	40.0886	117.305	AT5G24460	Cre01.g012300
kfl00032_0510	14.2543	27.5924	AT1G20370	Cre16.g691900
kfl00033_0090	10.6264	25.599	NA	NA
kfl00033_0150	4.71404	18.4082	AT3G01090	Cre04.g211600
kfl00033_0230	0	7.07856	AT1G79310	Cre12.g517451
kfl00033_0240	0.275983	18.5467	NA	NA
kfl00033_0330	29.5893	84.393	AT5G49820	Cre12.g560250
kfl00035_0040	13.8363	26.0425	NA	NA
kfl00036_0100	0	2.34784	AT3G07130	Cre11.g476700
kfl00036_0150	350.177	950.583	AT2G37970	Cre13.g566850
kfl00036_0190	28.12	130.495	AT2G20780	Cre03.g206800
kfl00036_0210	57.7092	286.921	AT1G65260	Cre13.g583550
kfl00036_0400	226.66	842.367	AT5G62740	Cre16.g690879
kfl00037_0250	85.4636	161.802	AT1G74410	Cre01.g051700
kfl00037_0340	0.056466	9.894	NA	NA
kfl00037_0350	0	2.48981	NA	NA
kfl00038_0225	0	32.5245	NA	Cre08.g364100
kfl00038_0230	71.0791	207.635	AT2G40890	Cre02.g142266
kfl00038_0300	67.8629	141.984	AT3G53500	Cre01.g026450
kfl00038_0360	24.6112	52.6602	AT2G23140	Cre03.g178550
kfl00039_0130	37.8911	126.873	AT1G18910	Cre01.g013500
kfl00039_g14	19.8276	71.4575	AT5G37350	Cre13.g580900
kfl00039_g24	8.48714	21.1324	NA	NA
kfl00040_0240	59.548	160.576	AT5G37475	Cre06.g308850
kfl00040_0280	26.0332	57.3483	NA	Cre06.g278168
kfl00040_0320	42.0103	98.7307	AT3G13445	Cre12.g505700
kfl00041_0020	44.7393	91.7358	AT3G07560	Cre13.g574700
kfl00041_0090	17.4388	42.2668	AT2G41700	Cre14.g618400
kfl00043_0170	27.7098	56.5541	NA	NA
kfl00043_0200	13.5387	46.6963	AT1G57770	Cre09.g407200
kfl00043_0390	35.9401	104.54	AT1G68660	Cre12.g559150
kfl00044_0020	9.31818	22.5847	AT5G47010	Cre02.g092500
kfl00044_0330	7.64538	18.8141	AT3G14010	Cre01.g063997
kfl00045_0030	7.68059	17.061	AT5G55600	Cre08.g386000
kfl00045_0180	31.565	68.6216	AT1G42430	Cre05.g248000
kfl00046_0100	5.61457	27.1086	NA	NA
kfl00046_0210	6.56924	19.2326	NA	NA
kfl00046_0300	7.86526	17.5908	AT1G14870	NA
kfl00047_0070	102.633	211.394	AT3G45770	Cre11.g476550
kfl00048_0090	12.558	45.3251	AT3G07565	Cre03.g170400
kfl00048_0270	13.289	82.0234	AT3G43660	Cre02.g099500
kfl00048_0450	17.9051	45.1824	AT4G01800	Cre12.g517900
kfl00049_0030	97.9121	192.902	AT4G01150	Cre05.g233950
kfl00050_0340	130.38	248.865	AT2G37220	Cre12.g560300
kfl00050_0380	11.0951	24.6291	NA	Cre02.g095132
kfl00050_0490	22.1608	41.7364	AT3G53490	NA
kfl00050_0510	5.94888	15.0648	AT5G10500	NA
kfl00051_0250	0	2.86792	AT5G35170	NA
kfl00052_0190	5.533	30.0895	AT1G53280	NA
kfl00052_0200	0	9.10614	NA	NA
kfl00052_0260	26.4643	563.286	AT3G22840	Cre07.g320450
kfl00053_0070	25.3401	46.8363	AT4G18810	Cre06.g274650
kfl00053_0390	22.6901	41.8646	AT1G30450	NA
kfl00054_0060	6.73069	13.6918	AT2G33410	Cre12.g560300
kfl00054_0160	57.9077	110.906	AT4G36690	Cre09.g391949
kfl00054_0270	18.7109	37.5957	NA	NA
kfl00055_g18	0.923147	9.24135	NA	NA
kfl00056_0060	7.42283	66.8906	AT3G06110	Cre03.g193350
kfl00056_0070	24.8778	64.1708	AT5G08580	NA
kfl00056_0140	717.601	1935.88	AT2G38290	Cre13.g569850
kfl00057_0280	32.3453	86.4417	AT5G06620	Cre02.g116850
kfl00057_0320	0	1.52662	AT1G29230	Cre13.g566450
kfl00058_0030	11.9703	49.6576	AT3G01060	Cre13.g562750
kfl00058_0040	12.8496	75.3653	NA	Cre01.g002750
kfl00059_0190	105.664	331.035	AT3G47390	NA
kfl00059_0250	34.8374	96.4843	AT5G47430	Cre12.g543303
kfl00059_0340	35.6862	174.886	NA	NA
kfl00060_0130	36.1041	73.3586	AT3G54826	Cre07.g334851
kfl00061_0330	6.56864	22.6392	AT1G25500	Cre01.g021500
kfl00062_0150	120.657	270.528	AT5G61790	Cre07.g357900
kfl00062_0200	6.51799	40.3831	AT5G21105	Cre01.g031500
kfl00063_0140	65.1934	138.573	NA	NA
kfl00064_0270	26.614	52.4612	NA	NA
kfl00065_0150	31.3211	161.635	AT1G72630	NA
kfl00065_0180	21.841	57.56	NA	Cre08.g372300
kfl00065_0240	34.8193	69.3878	AT5G19900	NA
kfl00065_0300	1.79346	7.84013	NA	NA
kfl00065_g20	8.61016	35.9808	NA	NA
kfl00067_0410	3.69226	13.2488	AT1G22170	Cre03.g166950
kfl00068_0070	16.7833	36.7982	NA	NA
kfl00072_0200	15.0109	52.2877	AT3G47390	Cre17.g728950
kfl00074_0090	50.2885	117.411	AT2G43080	Cre02.g084400
kfl00075_0050	4.47303	14.6792	AT1G35660	NA
kfl00076_0060	50.1812	166.068	AT1G74640	NA
kfl00076_0150	83.5574	230.64	AT1G55490	Cre07.g339150
kfl00076_0180	156.206	405.01	NA	NA
kfl00078_0040	1.18278	16.7074	NA	NA
kfl00078_0060	25.9363	57.3332	AT1G34220	Cre10.g435400
kfl00078_0290	28.7557	63.4523	AT4G11420	Cre13.g564250
kfl00078_0370	4.35169	11.0653	AT1G71960	Cre17.g743547
kfl00079_0440	67.8458	269.786	AT5G06950	NA
kfl00079_0450	63.1402	150.24	NA	NA
kfl00080_0140	19.7111	224.783	AT5G56000	Cre09.g386750
kfl00080_0220	4.26689	11.1622	AT4G01090	NA
kfl00080_0260	26.0843	201.269	AT1G12560	Cre14.g631950
kfl00081_0090	10.8453	23.6776	AT4G30860	Cre09.g392542
kfl00083_0200	8.51718	23.1766	AT1G31660	Cre01.g063267
kfl00083_0290	6.41992	33.2753	AT4G16630	Cre10.g420900
kfl00084_0150	94.3205	250.232	NA	NA
kfl00084_0230	9.00628	32.7835	AT4G19040	Cre17.g745697
kfl00084_0240	31.2564	156.884	NA	Cre13.g602500
kfl00085_0340	22.8568	42.9848	AT1G30420	Cre13.g564900
kfl00085_0440	111.861	222.253	AT5G04850	Cre13.g577950
kfl00086_0110	65.5771	243.418	AT5G41070	NA
kfl00088_0100	12.9974	30.5491	AT4G09730	Cre01.g033832
kfl00088_0250	1.52812	7.00459	AT5G03790	NA
kfl00089_0100	15.1395	64.3249	AT5G57120	Cre01.g055400
kfl00090_0160	132.608	363.845	AT1G56340	Cre01.g038400
kfl00090_0300	17.3876	44.4969	AT1G55240	Cre06.g283900
kfl00091_0240	203.645	832.654	AT4G21860	Cre14.g615000
kfl00091_0330	0	2.84352	AT1G42540	Cre16.g685650
kfl00092_0050	80.6882	281.423	AT3G17800	Cre12.g510000
kfl00092_0240	74.9775	169.852	AT1G34000	Cre06.g251150
kfl00092_0340	11.1939	23.0487	NA	NA
kfl00093_0070	7.56027	865.367	AT1G44575	Cre01.g016600
kfl00093_0080	29.0166	69.0466	AT1G50200	Cre02.g143200
kfl00093_0120	16.4212	38.6216	NA	Cre07.g329650
kfl00093_0130	15.0927	52.5414	AT5G16040	Cre05.g230600
kfl00094_0190	16.4925	40.4445	AT1G60440	Cre13.g591400
kfl00094_0260	118.106	2003.71	AT1G53540	Cre07.g318800
kfl00094_0300	29.416	70.8792	AT3G25230	Cre09.g398067
kfl00095_0070	122.554	231.63	AT1G22410	Cre17.g726750
kfl00095_0160	7.8805	18.3709	AT3G18390	Cre14.g630301
kfl00096_0080	11.476	32.5171	AT3G24190	Cre02.g105600
kfl00096_0150	16.2783	53.4917	AT4G26640	Cre04.g228400
kfl00096_0180	73.6371	186.526	AT5G41460	NA
kfl00096_0190	188.67	397.834	AT1G32700	Cre16.g650400
kfl00097_0070	1.82742	28.1409	AT3G63200	NA
kfl00097_0260	95.447	247.612	AT4G02880	NA
kfl00098_0010	656.362	1842.89	AT3G02520	Cre12.g559250
kfl00098_0330	109.062	250.331	AT4G33950	Cre10.g466350
kfl00098_0380	2.49061	6.35804	AT3G03790	Cre02.g089274
kfl00099_0220	11.1365	24.0551	AT3G12400	Cre07.g351050
kfl00099_0250	0	1.70556	AT4G33360	Cre09.g401022
kfl00100_0330	16.2452	94.003	NA	NA
kfl00101_0150	43.31	82.3262	AT3G20390	Cre16.g669650
kfl00101_0160	35.0941	67.9745	AT1G60230	Cre02.g109250
kfl00101_0190	19.6354	36.9625	AT4G28630	Cre17.g727650
kfl00101_0200	4.33287	12.4489	AT2G38970	Cre09.g395843
kfl00103_0030	10.3984	38.9058	AT1G69070	Cre06.g260850
kfl00103_0050	12.6009	37.2811	AT3G45880	Cre03.g175750
kfl00103_0080	35.5555	68.7242	AT3G07700	Cre08.g369150
kfl00103_0130	34.9247	65.6466	AT4G14210	Cre12.g509650
kfl00104_0280	7.88651	20.4869	AT5G41190	Cre01.g031750
kfl00107_0150	16.1061	33.6925	AT1G53160	Cre06.g278229
kfl00109_0340	6.74876	110.29	AT1G48910	Cre06.g296550
kfl00110_0180	96.5879	229.667	AT1G71500	Cre09.g411200
kfl00111_0060	10.4591	26.9989	AT1G26460	Cre12.g511400
kfl00112_0210	14.072	32.1587	AT5G38560	Cre12.g532050
kfl00113_0150	46.711	114.46	AT2G28000	Cre04.g231222
kfl00117_0200	6.17613	14.0295	AT1G15900	Cre16.g667150
kfl00117_0230	9.30012	94.985	AT5G64510	NA
kfl00118_0100	13.2854	29.2538	NA	NA
kfl00118_0310	89.7681	231.586	AT4G23430	Cre09.g398252
kfl00119_0090	21.8147	52.9607	AT3G02850	Cre01.g012700
kfl00120_0050	92.4611	206.013	AT5G60640	Cre02.g088200
kfl00121_0050	5.44612	16.3392	AT5G54910	Cre03.g156150
kfl00124_0310	5.42049	15.4214	AT1G10170	Cre03.g163200
kfl00125_0070	0.118563	15.7127	NA	Cre16.g657450
kfl00125_0240	13.0741	37.0248	NA	NA
kfl00125_0250	76.6403	159.204	AT4G33950	Cre10.g466350
kfl00128_0050	5.24376	16.618	AT1G78870	Cre01.g026600
kfl00128_0190	85.2428	160.48	AT5G02120	Cre02.g109950
kfl00128_0200	13.3192	38.4517	AT3G43590	Cre01.g013800
kfl00129_0040	16.7316	31.5213	AT5G27600	Cre12.g507400
kfl00129_0050	6.48041	66.0044	NA	NA
kfl00130_0010	47.307	104.844	AT1G73990	Cre10.g444550
kfl00130_0310	130.137	471.111	NA	NA
kfl00131_0050	19.6692	233.842	NA	NA
kfl00132_0200	19.3957	36.9396	AT5G41380	Cre07.g351550
kfl00132_0240	50.2413	164.467	AT2G26640	Cre17.g722150
kfl00133_0040	13.9741	32.9934	AT3G16857	Cre05.g243000
kfl00133_0110	26.1468	60.1628	AT3G15380	Cre01.g021500
kfl00134_0100	63.5501	135.768	AT1G68300	NA
kfl00136_0230	7.39584	18.0115	AT3G10650	NA
kfl00136_0240	3.82047	8.31139	AT1G61850	Cre10.g425100
kfl00138_0020	5.94027	23.1878	AT3G63520	Cre03.g149650
kfl00138_0070	36.6483	134.719	AT4G15093	Cre09.g408600
kfl00138_0080	24.2454	53.9389	AT5G38890	Cre07.g312750
kfl00138_0160	0	16.7998	AT5G38960	NA
kfl00139_0120	8.38038	22.6487	AT5G20220	Cre01.g013800
kfl00141_0030	81.4669	174.528	NA	NA
kfl00141_0290	124.705	332.202	AT5G17500	NA
kfl00142_0040	7.64214	18.2658	AT5G37055	Cre01.g044000
kfl00143_0050	8.30468	19.5859	AT5G55490	Cre06.g280600
kfl00144_0240	7.81712	17.3415	AT5G61840	Cre03.g202550
kfl00144_0250	1.75952	22.0194	AT4G00370	Cre08.g379550
kfl00146_0110	1.1351	21.3581	AT3G22142	NA
kfl00147_0100	111.947	321.552	AT5G20160	Cre06.g249250
kfl00147_0140	167.458	314.601	AT2G35795	Cre09.g396363
kfl00147_0260	141.121	263.503	AT5G22060	Cre17.g701500
kfl00148_0090	21.897	54.3861	NA	NA
kfl00149_0010	118.635	278.314	AT4G38650	NA
kfl00150_0150	47.5933	176.91	NA	NA
kfl00151_0160	5.34911	14.0147	AT2G35130	Cre10.g437150
kfl00153_0220	24.6805	56.7693	AT1G16250	Cre03.g205400
kfl00154_0160	18.0338	35.5353	AT5G63630	Cre16.g662000
kfl00155_0040	86.3237	163.364	AT2G46500	Cre02.g100300
kfl00155_0120	71.987	216.055	AT5G22850	Cre01.g051950
kfl00156_0100	4.36927	15.6274	NA	NA
kfl00157_0250	33.9585	73.8278	NA	NA
kfl00158_0080	12.1506	41.3671	AT5G62190	Cre02.g118300
kfl00159_0170	24.5101	50.722	AT3G53940	Cre06.g270150
kfl00159_0180	10.7121	57.7553	NA	Cre06.g278157
kfl00163_0010	3.27211	8.219	NA	Cre13.g588453
kfl00164_0200	3.30054	25.6217	NA	NA
kfl00165_0120	13.2962	37.999	AT2G31190	Cre12.g560250
kfl00165_0150	25.5467	51.4164	AT5G03900	Cre07.g338350
kfl00165_0160	32.1236	72.5784	NA	NA
kfl00166_0120	0	15.9152	NA	NA
kfl00166_0160	0.813408	4.22214	NA	NA
kfl00166_0170	17.4296	46.0363	NA	NA
kfl00166_0210	16.9517	31.7294	AT1G18680	Cre17.g717400
kfl00169_0090	91.317	177.368	AT3G50560	Cre03.g191850
kfl00170_0020	8.05658	15.7151	NA	NA
kfl00170_0160	7.60895	22.2894	NA	NA
kfl00172_0090	4.23659	28.9381	AT4G28080	Cre03.g156700
kfl00173_0020	111.666	252.522	AT1G53540	Cre07.g318800
kfl00173_0180	19.8466	44.9783	AT5G51980	Cre12.g510150
kfl00173_0320	21.6489	80.403	AT3G14200	Cre02.g110300
kfl00174_0130	24.3165	76.5331	NA	NA
kfl00175_0070	2.44383	11.4605	AT5G23340	Cre11.g467559
kfl00175_0080	61.1712	147.304	AT3G14360	Cre01.g002400
kfl00176_0080	37.638	178.786	AT4G36530	Cre10.g456150
kfl00177_0100	13.8078	28.2658	AT5G15640	Cre02.g092050
kfl00177_0240	20.132	41.3287	AT2G27100	Cre13.g575900
kfl00178_0150	6.41753	14.3199	AT1G26761	Cre06.g273050
kfl00178_0170	17.371	33.17	AT1G05410	NA
kfl00179_0060	12.7281	27.7187	NA	NA
kfl00180_0070	21.967	75.1179	NA	NA
kfl00181_0135	1.6793	6.04068	NA	Cre06.g295100
kfl00181_0230	0.891526	3.31282	AT1G55040	NA
kfl00181_0260	12.1922	23.4259	AT5G21160	Cre10.g441200
kfl00184_0190	6.42462	15.8036	AT1G14360	Cre06.g260100
kfl00185_0150	137.925	264.389	AT1G79530	Cre12.g485150
kfl00186_0020	17.7479	40.8857	AT1G02120	Cre16.g664050
kfl00186_0090	3.58277	8.28471	AT4G37740	NA
kfl00188_0240	0	15.1083	NA	NA
kfl00189_0140	40.7207	89.1353	AT5G14610	Cre01.g021600
kfl00190_0180	117.778	256.849	AT5G09590	Cre09.g393200
kfl00191_0020	15.4202	49.1895	AT1G10510	Cre10.g438500
kfl00191_0080	30.2812	62.5389	AT1G65230	Cre12.g536800
kfl00192_0010	10.0077	38.4254	NA	NA
kfl00192_0020	12.5257	25.6681	AT2G31320	NA
kfl00192_0040	15.8673	36.5619	AT1G07420	NA
kfl00192_0050	43.9839	98.3756	AT5G14660	Cre01.g039750
kfl00193_0110	12.0923	30.0113	AT3G57520	Cre16.g666334
kfl00197_0070	135.427	1136.43	NA	NA
kfl00198_0260	1.80644	6.30049	AT1G67120	Cre03.g161800
kfl00199_0170	10.1912	106.431	AT5G39410	Cre06.g277100
kfl00200_0130	4.91935	15.7048	AT3G18030	Cre10.g423450
kfl00200_0140	4.10759	23.5507	AT4G14040	Cre06.g292750
kfl00200_0160	5.16729	10.7739	NA	NA
kfl00201_0140	36.1515	74.6539	AT4G35250	Cre02.g142146
kfl00201_0150	289.329	649.956	AT2G30950	Cre17.g720050
kfl00204_0070	4.15927	20.9219	AT2G19410	Cre12.g532050
kfl00205_0060	17.7694	43.0923	NA	NA
kfl00210_0100	239.423	528.737	NA	NA
kfl00210_0150	429.259	786.566	AT1G26480	Cre12.g559250
kfl00213_0090	59.4279	133.327	NA	NA
kfl00214_0120	10.3408	24.3396	NA	NA
kfl00215_0180	44.228	108.582	AT5G10540	Cre13.g572900
kfl00216_0060	5.8349	83.9564	AT5G66120	Cre08.g368950
kfl00216_0080	41.5609	109.816	NA	NA
kfl00216_0100	100.447	429.055	AT1G33030	Cre08.g365800
kfl00217_0080	22.6754	78.6981	AT5G13960	Cre02.g089200
kfl00217_0120	10.4805	20.2697	AT3G11750	Cre02.g097450
kfl00218_0180	286.376	887.354	NA	NA
kfl00220_0100	5.00765	12.1879	AT3G58050	Cre02.g087200
kfl00220_0160	6.49565	69.4516	AT4G37200	Cre17.g702150
kfl00221_0220	221.71	454.279	NA	NA
kfl00222_0020	21.5613	40.5631	AT3G13224	Cre12.g560300
kfl00222_0050	15.7226	44.7769	AT1G67480	Cre03.g192350
kfl00222_0150	180.72	570.559	NA	NA
kfl00222_0170	35.4404	73.141	AT1G49760	Cre01.g039300
kfl00222_0180	120.879	226.149	AT1G78780	NA
kfl00223_0050	1.45999	3.80112	AT3G47910	NA
kfl00223_0070	17.0046	81.247	AT2G25530	Cre08.g360850
kfl00224_0030	15.9575	77.9091	AT1G73680	NA
kfl00224_0210	13.5584	28.3554	AT5G50450	Cre17.g704400
kfl00230_0010	26.9201	60.3926	NA	NA
kfl00230_0060	1490.51	3690.99	NA	NA
kfl00234_0080	17.7454	43.9612	AT5G66210	Cre07.g328900
kfl00237_0200	9.6451	33.4566	NA	NA
kfl00238_0120	25.4972	49.6799	AT1G59560	Cre16.g662100
kfl00238_0180	120.71	254.095	NA	NA
kfl00242_0110	0	2.41206	AT1G04690	Cre04.g217916
kfl00243_0100	8.18937	27.8401	AT2G18380	Cre08.g358534
kfl00245_0010	29.9266	61.5648	AT1G50920	Cre10.g459500
kfl00245_0020	25.9906	47.8876	AT1G23280	NA
kfl00249_0060	0	1.67541	AT3G20860	Cre05.g232750
kfl00250_0030	11.9211	25.1647	NA	NA
kfl00250_0210	6.31295	18.0816	AT1G12240	Cre12.g488000
kfl00252_0070	41.9549	80.7976	AT4G28450	Cre07.g318702
kfl00254_0140	2.33074	5.27016	AT5G32470	Cre08.g365600
kfl00254_0260	20.746	49.1519	NA	NA
kfl00257_0020	3.9093	8.37029	AT3G21740	NA
kfl00258_0205	1.37549	3.53668	NA	NA
kfl00259_0020	34.6816	66.1835	AT3G01540	Cre01.g021600
kfl00259_0080	14.3285	30.4738	AT5G53970	Cre02.g147302
kfl00260_0030	18.3682	115.268	AT1G46264	Cre09.g387150
kfl00260_0110	57.6711	134.053	AT2G44860	Cre07.g325712
kfl00261_0180	14.0884	33.9341	NA	NA
kfl00263_0070	98.2523	227.211	AT2G13610	Cre02.g096000
kfl00263_0080	2.96305	6.82348	AT5G35910	Cre12.g512250
kfl00265_0050	16.717	64.2474	NA	NA
kfl00266_0020	0	5.79791	AT2G25605	Cre16.g683300
kfl00273_0060	12.5313	71.6465	AT1G73680	NA
kfl00273_0110	11.3525	94.5356	AT2G47180	Cre10.g422450
kfl00275_0080	37.2749	127.719	NA	NA
kfl00276_0130	20.9508	40.1099	AT2G37010	Cre02.g112550
kfl00277_g7	72.5285	133.642	NA	NA
kfl00278_0010	42.7342	122.136	NA	NA
kfl00278_0110	32.2855	78.1123	AT2G38820	Cre10.g433500
kfl00280_0070	17.2951	90.4293	AT3G57810	Cre01.g047450
kfl00281_0110	20.1399	37.2241	AT1G74850	Cre16.g649800
kfl00289_0020	75.4523	145.82	NA	NA
kfl00291_0030	6.91746	14.6825	NA	NA
kfl00291_0060	32.5346	103.147	AT5G27120	Cre10.g441400
kfl00292_0110	98.2625	184.718	AT1G43710	Cre01.g038250
kfl00292_0140	84.9326	216.363	AT3G23990	Cre06.g309100
kfl00292_0180	159.52	307.173	AT2G46290	Cre03.g194400
kfl00293_0030	23.1224	44.2059	AT5G64300	Cre14.g620350
kfl00293_0080	4.45831	13.8949	NA	NA
kfl00295_0090	292.501	678.358	NA	Cre06.g258600
kfl00296_0030	232.437	732.509	AT1G54520	Cre01.g004450
kfl00296_0160	69.769	289.537	AT3G62760	Cre15.g636800
kfl00297_0070	0	1.30943	AT2G01980	Cre01.g034150
kfl00297_0120	4.7025	11.5698	NA	NA
kfl00298_0090	46.2064	109.406	AT3G61750	Cre16.g672850
kfl00300_0040	153.31	555.198	AT5G57350	Cre03.g165050
kfl00300_0045	100.991	417.481	AT3G60330	Cre03.g164600
kfl00300_0050	13.4755	109.429	AT5G50110	Cre09.g394584
kfl00300_0060	24.665	46.1969	AT5G46800	Cre06.g295400
kfl00302_0060	30.2855	263.608	NA	NA
kfl00303_0120	16.9926	71.0338	AT1G52560	Cre07.g318800
kfl00304_0100	56.7952	106.029	AT3G51250	NA
kfl00305_0080	54.9939	111.627	NA	NA
kfl00305_0120	40.3386	138.568	AT3G29130	NA
kfl00305_0130	35.5386	70.3475	AT2G22250	Cre02.g147302
kfl00309_0010	17.4291	34.0255	AT4G24520	Cre01.g039350
kfl00309_0180	38.6309	76.2184	NA	NA
kfl00309_0190	26.2855	52.6237	AT4G20110	NA
kfl00312_0040	259.738	664.536	AT3G55240	Cre09.g397150
kfl00312_0170	17.3218	38.1106	AT3G22910	Cre12.g505350
kfl00315_0070	0	2.31849	NA	Cre09.g386734
kfl00316_0030	10.6979	21.9317	AT1G07210	Cre09.g388282
kfl00319_0100	11.3559	26.1345	AT1G11960	Cre09.g399912
kfl00323_0120	46.0421	118.174	AT5G35970	Cre10.g442650
kfl00325_0060	17.254	34.5128	AT5G42220	Cre03.g173600
kfl00325_0080	245.249	642.163	AT5G01410	Cre15.g643550
kfl00328_0130	27.0244	64.8205	AT3G25840	Cre06.g248850
kfl00328_0170	10.7103	24.8399	AT5G15860	Cre02.g119050
kfl00331_0140	30.7434	57.3937	AT3G48560	Cre09.g386758
kfl00332_0110	11.2442	37.941	AT1G04420	Cre17.g699900
kfl00334_0100	11.3333	46.72	NA	NA
kfl00337_0010	9.05157	17.4969	AT1G30400	Cre17.g734612
kfl00338_0080	6.36547	14.1571	AT3G56120	Cre16.g672041
kfl00341_0070	43.2522	86.5694	AT1G21760	Cre06.g254450
kfl00342_0130	5.68303	12.8636	AT2G34660	Cre03.g174050
kfl00342_0150	41.4652	84.5256	AT2G21510	Cre06.g260350
kfl00342_0160	50.2935	117.235	AT1G73600	Cre14.g624350
kfl00342_0170	19.1555	40.9863	NA	NA
kfl00346_0010	3.91525	8.91426	AT1G71140	Cre10.g444900
kfl00346_0070	69.0444	248.603	NA	NA
kfl00346_0080	9.79348	74.1612	AT5G35180	Cre17.g745697
kfl00347_0060	0	13.3046	NA	NA
kfl00349_0030	10.7793	22.6521	AT4G22130	Cre12.g502901
kfl00350_0050	29.4275	118.897	AT2G26200	Cre06.g286350
kfl00358_0100	6.38753	22.0271	AT5G06560	NA
kfl00359_0080	17.399	34.0804	AT1G09020	Cre12.g484350
kfl00361_0060	59.5828	113.328	AT4G25030	Cre17.g711000
kfl00361_0070	75.365	206.585	AT4G21580	Cre16.g674050
kfl00361_0130	1.17727	78.3929	NA	NA
kfl00363_0040	0	5.3386	AT5G14760	NA
kfl00365_0060	161.521	379.457	AT5G57110	Cre02.g145100
kfl00368_0070	8.64234	27.2674	AT3G07020	Cre07.g333450
kfl00370_0040	190.129	619.223	AT2G21970	Cre07.g320450
kfl00374_0010	12.2158	25.683	NA	NA
kfl00378_0070	3.97273	13.5398	AT5G56220	NA
kfl00378_0100	0.161639	11.2277	NA	NA
kfl00379_0040	0	10.2013	AT3G26570	Cre07.g325740
kfl00379_0060	6.28933	27.43	AT2G31770	Cre16.g682350
kfl00381_0020	7.47975	16.9553	AT2G35530	Cre01.g043150
kfl00383_0090	49.2967	156.658	NA	NA
kfl00385_0020	4.7573	86.1172	AT3G21215	Cre15.g643703
kfl00387_0020	35.3519	78.0502	AT5G15450	Cre02.g090850
kfl00390_0050	18.0954	46.1442	AT3G05510	Cre03.g182650
kfl00393_0020	200.449	623.09	NA	NA
kfl00393_0050	10.4765	27.6787	AT5G13830	Cre06.g302650
kfl00395_0060	19.6913	62.6889	AT4G25340	Cre14.g616100
kfl00396_0130	5.76945	11.8169	AT4G04890	NA
kfl00399_0020	33.6069	74.3925	NA	NA
kfl00400_0070	78.372	198.381	AT4G33540	Cre24.g755847
kfl00404_0080	171.811	817.194	AT1G53540	Cre07.g318800
kfl00408_0010	52.4929	195.512	AT4G13850	Cre07.g330300
kfl00408_0020	36.543	81.3897	AT5G57280	Cre09.g398104
kfl00414_0050	8.54021	30.1212	NA	NA
kfl00416_0100	96.5481	342.898	AT5G42020	Cre02.g080700
kfl00416_0110	25.9176	53.1413	AT4G24190	Cre02.g080650
kfl00416_0120	0	1.51132	NA	Cre04.g216700
kfl00417_0050	40.4136	87.6758	AT2G03390	Cre02.g113700
kfl00417_0110	10.8942	22.8496	AT3G29390	Cre09.g389900
kfl00417_0120	36.0005	346.792	AT3G47730	Cre14.g613950
kfl00417_0130	28.6476	297.906	AT3G47790	Cre14.g618400
kfl00423_0050	33.8362	83.098	AT5G57870	Cre12.g529950
kfl00426_0020	31.5377	70.7021	AT3G48070	Cre01.g040500
kfl00426_0080	89.182	314.938	AT2G40610	NA
kfl00427_0060	13.9089	31.172	AT5G35750	Cre13.g571200
kfl00427_0090	9.59152	18.4699	NA	Cre02.g078500
kfl00427_0100	21.0981	51.4081	AT1G71820	Cre17.g744847
kfl00429_0050	56.9783	361.236	AT1G60710	Cre11.g467622
kfl00430_0130	2.27493	9.95283	NA	NA
kfl00432_0030	331.1	1968.71	AT2G27030	Cre03.g178150
kfl00433_0100	119.963	253.072	NA	Cre02.g093650
kfl00434_0020	90.0129	194.576	AT5G20920	Cre12.g531550
kfl00434_0030	14.894	41.9251	AT1G12820	NA
kfl00441_0040	39.9319	129.652	AT5G61480	Cre16.g682550
kfl00441_0080	11.4533	28.0391	AT1G29120	Cre04.g219200
kfl00442_0060	1.90908	5.53476	AT3G50370	Cre01.g013600
kfl00443_0050	10.3613	19.7352	AT1G24560	Cre04.g217914
kfl00444_0040	14.6432	29.0129	AT1G78420	Cre26.g756897
kfl00444_0110	0	1.44628	AT4G13010	Cre06.g297400
kfl00446_0060	15.2956	34.8721	AT3G17170	NA
kfl00449_0070	125.867	305.315	AT3G63410	Cre14.g625450
kfl00452_0020	14.581	64.3842	AT5G05700	Cre13.g580600
kfl00458_0030	6.07175	293.086	NA	NA
kfl00459_0050	66.158	244.422	NA	NA
kfl00459_0070	20.9476	53.7144	AT1G19480	Cre11.g476400
kfl00460_0030	197.509	640.854	AT5G49910	Cre06.g250100
kfl00461_0060	31.3961	177.84	AT1G29700	Cre10.g442950
kfl00462_0010	5.49558	28.9428	NA	NA
kfl00465_0070	55.048	125.513	AT1G07280	NA
kfl00468_0020	70.0194	181.069	AT4G22240	Cre03.g189300
kfl00468_0110	29.0108	76.7917	AT1G75270	Cre01.g044700
kfl00468_0120	10.1062	43.1761	AT2G46950	Cre02.g142266
kfl00470_0040	10.8939	31.6381	AT4G01050	Cre02.g096100
kfl00470_0080	7.06243	21.7151	AT5G49580	Cre09.g395732
kfl00472_0100	23.6067	94.3168	NA	NA
kfl00475_0020	95.7359	234.18	AT5G20720	Cre08.g358562
kfl00477_0020	131.368	369.558	NA	NA
kfl00478_0030	2026.5	6002.49	AT3G61470	Cre08.g365900
kfl00478_0040	71.1364	335.632	NA	NA
kfl00480_0050	188.996	349.159	AT4G39235	NA
kfl00480_0100	31.6986	77.2786	NA	Cre01.g040850
kfl00481_0050	21.67	324.514	AT4G38350	Cre02.g093500
kfl00483_0050	31.5949	73.4572	AT3G53410	Cre03.g173900
kfl00484_0050	28.6068	98.7542	AT1G24340	Cre03.g153900
kfl00486_0090	62.078	146.291	AT5G64840	Cre08.g372250
kfl00488_0100	183.785	352.256	AT1G76080	Cre14.g624201
kfl00495_0010	3.02857	9.7181	AT5G24740	Cre10.g441650
kfl00496_0010	27.3688	63.0328	AT3G27925	Cre02.g088400
kfl00499_0010	5.64622	13.1651	AT4G31170	Cre16.g659400
kfl00499_0050	12.9405	37.3043	AT5G51290	Cre09.g393691
kfl00501_0020	0	10.7581	AT5G42370	Cre05.g239850
kfl00508_0070	8.84218	33.1008	NA	NA
kfl00511_0100	11.0199	23.3278	NA	NA
kfl00512_0060	24.1472	75.8649	AT3G02040	Cre03.g203600
kfl00512_0100	4.7344	11.9796	AT5G15700	Cre02.g075600
kfl00513_0020	0	2.14144	AT2G25490	Cre11.g467559
kfl00515_0050	39.5549	88.7123	AT4G25700	Cre04.g215050
kfl00518_0070	19.2766	36.4432	AT5G17020	Cre03.g146487
kfl00520_0010	1.1292	5.55468	AT1G56120	Cre12.g532050
kfl00526_0020	187.089	348.962	AT1G65960	Cre03.g155051
kfl00526_0050	9.01173	27.9194	NA	NA
kfl00527_0050	16.0828	62.5772	AT5G49970	Cre08.g378200
kfl00529_0050	4.46928	10.5929	AT5G60410	Cre12.g500900
kfl00529_0090	7.6587	24.8645	AT1G19530	NA
kfl00531_0030	48.443	131.893	NA	Cre12.g524750
kfl00531_0080	65.5513	186.766	AT3G11180	NA
kfl00533_0090	43.3521	99.6047	AT1G03900	Cre07.g318000
kfl00540_0050	2.19435	5.21228	AT5G47400	Cre06.g278126
kfl00544_0010	32.361	89.178	AT3G08505	Cre06.g278136
kfl00547_0050	9.34221	18.6785	AT5G51270	Cre12.g517600
kfl00551_0060	9.45332	23.5781	AT4G07410	Cre13.g606850
kfl00552_0040	7.45653	19.258	NA	NA
kfl00554_0010	10.9957	31.8375	AT1G67190	NA
kfl00559_0010	0	1.0901	NA	Cre10.g436800
kfl00563_0110	43.9739	108.556	AT3G18610	Cre02.g084750
kfl00565_0070	11.9594	26.1125	AT1G14350	Cre02.g103450
kfl00567_0030	6.70611	21.99	AT2G36390	Cre08.g373450
kfl00572_0050	4.39248	10.4898	NA	Cre07.g322550
kfl00573_0020	228.212	1942.21	AT5G61640	Cre08.g380300
kfl00573_0030	23.0447	65.9418	AT3G17880	Cre12.g554850
kfl00575_0020	15.2252	39.9673	AT5G38560	Cre12.g532050
kfl00575_0050	16.2885	33.8586	NA	NA
kfl00576_0010	5.48788	115.803	AT1G62610	Cre16.g685400
kfl00576_0020	147.497	546.004	AT2G22610	NA
kfl00576_0030	192.574	643.978	AT1G72250	NA
kfl00576_0050	121.747	306.753	AT1G72250	NA
kfl00579_0120	32.9392	67.9461	NA	NA
kfl00581_0090	4.54031	16.7932	AT4G15475	Cre12.g559050
kfl00582_0010	19.8458	58.6458	AT3G55610	Cre03.g146527
kfl00587_g5	0	14.1962	NA	NA
kfl00593_0050	18.0993	68.3338	AT2G47990	Cre03.g196850
kfl00595_0010	13.3224	36.8655	AT2G25490	Cre08.g358553
kfl00604_0070	46.6434	86.8371	AT1G08550	Cre09.g388060
kfl00605_0070	4.86149	10.8584	AT3G54500	NA
kfl00613_0050	26.9991	51.2052	AT1G75560	Cre01.g013800
kfl00618_0030	53.7843	117.467	AT4G14350	Cre01.g029850
kfl00619_0010	28.0476	52.9183	AT3G09150	Cre13.g587100
kfl00622_0040	22.911	47.2118	AT5G03730	Cre03.g194100
kfl00628_0100	1.10584	5.90589	NA	NA
kfl00630_0030	17.4707	40.8994	AT3G18600	Cre07.g314900
kfl00632_0090	149.221	444.487	AT1G65260	Cre13.g583550
kfl00635_0030	118.939	458.968	AT2G32340	NA
kfl00642_0060	11.8855	27.5284	NA	Cre16.g677001
kfl00646_0015	11.3573	50.3937	AT4G30210	Cre01.g039350
kfl00647_0060	17.3512	42.4823	AT1G73150	Cre08.g367300
kfl00648_0010	74.1927	143.099	NA	NA
kfl00650_0090	11.3899	67.6083	AT1G47290	Cre10.g442200
kfl00662_0030	72.2813	182.747	AT1G78510	Cre13.g565650
kfl00662_0060	19.6972	56.6196	AT1G16280	Cre16.g683500
kfl00665_0020	5.12777	15.5124	AT3G48200	NA
kfl00674_0060	24.9037	51.6513	AT4G18240	Cre16.g663850
kfl00688_0070	3.06857	20.7995	NA	NA
kfl00692_0060	7.69047	14.9309	NA	Cre06.g249050
kfl00696_0040	76.5882	252.917	NA	NA
kfl00696_0080	18.79	58.0194	AT2G45530	Cre12.g526883
kfl00700_0020	40.6187	778.882	NA	NA
kfl00700_0030	13.4163	116.611	AT3G28700	Cre02.g096400
kfl00701_0040	9.97114	20.0501	AT3G56140	Cre03.g177350
kfl00706_0060	19.4913	58.3772	AT5G06110	Cre01.g003376
kfl00707_0020	79.7341	199.223	AT3G57480	Cre09.g389750
kfl00711_0030	12.0506	63.2859	NA	NA
kfl00720_0030	48.995	135.319	AT1G23860	Cre09.g408200
kfl00730_0075	0	7.22301	NA	Cre16.g686846
kfl00730_0080	12.7459	30.736	AT4G15475	Cre11.g467559
kfl00731_0050	62.7424	152.535	NA	Cre09.g386734
kfl00749_0010	19.9927	201.106	NA	NA
kfl00753_0040	2.89389	9.13331	NA	NA
kfl00756_0040	9.31208	46.8137	AT1G34220	Cre10.g435400
kfl00774_0070	22.6021	49.5118	AT5G53180	NA
kfl00775_0030	99.703	196.769	AT4G11680	Cre11.g476250
kfl00782_0030	152.487	405.716	AT5G63650	Cre12.g499500
kfl00791_0030	6.30756	45.083	AT5G24120	Cre03.g194950
kfl00797_g3	0	9.47568	NA	NA
kfl00807_0060	9.04535	30.2084	AT1G10520	Cre17.g716101
kfl00811_0020	15.3123	52.317	NA	NA
kfl00818_0030	31.5427	60.4912	NA	NA
kfl00820_0060	43.8352	82.5144	AT3G07810	Cre07.g330300
kfl00826_0040	24.6593	47.4521	AT1G70680	Cre06.g287000
kfl00832_0060	61.2854	225.868	AT1G53670	Cre14.g615100
kfl00839_0030	99.4773	210.993	AT5G04590	Cre16.g693202
kfl00839_0040	60.2595	127.662	AT5G49120	NA
kfl00847_0050	27.1576	54.5828	NA	NA
kfl00861_0010	4.79193	10.8018	AT5G53560	Cre16.g659350
kfl00862_0040	0.122792	4.22759	AT4G16780	NA
kfl00873_0030	19.4602	44.1308	AT5G50210	Cre06.g251450
kfl00876_0020	21.882	64.8017	AT2G22120	Cre12.g517850
kfl00877_0020	4.266	8.64635	AT1G19740	Cre02.g141550
kfl00882_0020	66.1616	228.849	AT5G03840	NA
kfl00886_0030	121.374	2265.29	AT3G52370	Cre12.g492700
kfl00887_0040	11.8649	26.9978	AT1G06790	Cre12.g538400
kfl00888_0040	2.84223	13.5564	AT3G54700	Cre02.g075050
kfl00889_0040	77.3553	151.042	AT5G09870	NA
kfl00895_0010	5.25253	11.1486	AT4G25730	Cre12.g529500
kfl00903_0020	87.4034	190.521	AT1G36730	Cre06.g251600
kfl00933_0020	53.0135	147.439	AT3G44880	Cre06.g278245
kfl00947_0030	15.7843	30.8367	AT4G01560	Cre04.g218850
kfl00984_0010	17.108	33.2793	NA	NA
kfl00992_0030	26.1486	70.4509	AT5G13810	NA
kfl00993_0010	32.5937	70.5186	AT5G64200	Cre13.g573650
kfl01007_0030	66.8321	126.138	AT3G02200	Cre09.g417200
kfl01028_0015	3.06631	15.9898	NA	NA
kfl01055_0020	4.2954	27.0272	AT1G10390	Cre13.g589350
kfl01057_0030	196.51	396.539	AT1G20630	Cre09.g417150
kfl01087_0020	27.4725	78.6319	AT1G53210	Cre16.g649466
kfl01137_0010	23.0107	52.3017	NA	Cre12.g511400
kfl01175_0030	127.256	351.892	AT1G08380	Cre07.g334550
kfl01186_0010	16.3587	32.5698	NA	NA
kfl01289_0020	32.1817	59.6706	AT5G38510	Cre16.g690900
kfl01489_0010	4.82782	16.4359	NA	NA

## Sheet: repressed_genes_table
List of repressed genes under HL according to a fold-change of 2 and q-value of 0.05. Expression levels are measured as FPKM (Fragments Per Kilobase of exon and million of Mapped Reads). BLAST best hit in
Arabidopsis thaliana and Chlamydomonas reinhardtii are provided for each gene.
geneID	LL	HL	Best Hit Arabidopsis	Best Hit Chlamydomonas
kfl00001_0330	9.01331	2.84988	NA	Cre13.g591350
kfl00001_0490	14.1232	4.55448	AT2G23890	Cre13.g573150
kfl00001_0690	4.0563	0	AT5G62410	Cre02.g086650
kfl00001_0850	50.2821	17.0985	AT1G78600	Cre06.g278200
kfl00002_0480	38.3432	11.5153	AT3G02870	Cre06.g278202
kfl00002_0670	50.8678	20.1014	AT5G33320	Cre06.g263850
kfl00003_0130	18.4262	2.87151	AT5G53580	Cre04.g216350
kfl00003_0340	43.6321	16.3601	AT5G63620	Cre12.g543350
kfl00003_0640	15.7029	3.43979	AT5G65760	Cre10.g422150
kfl00003_0760	4.76441	0.757783	AT1G07745	Cre03.g184651
kfl00003_0770	25.1735	4.93165	NA	NA
kfl00004_0210	109.988	26.3153	AT1G21065	Cre01.g043100
kfl00004_0250	5.4648	0	AT1G17410	Cre12.g558700
kfl00004_0420	7.55171	2.02367	AT3G48170	Cre16.g684043
kfl00005_0020	2.66415	0	AT3G06670	Cre17.g701300
kfl00005_0040	1.52804	0	AT1G74070	Cre03.g174750
kfl00005_0500	285.606	59.0885	NA	NA
kfl00006_0430	4.93091	0.877138	AT5G55760	Cre10.g462200
kfl00006_0460	8.32451	1.26454	AT1G26940	Cre06.g292500
kfl00006_0840	13.6079	4.13533	AT1G04985	NA
kfl00007_0050	223.585	88.1755	NA	NA
kfl00007_0530	22.7858	8.53873	AT2G28100	NA
kfl00007_0630	27.4254	10.9202	AT5G51880	Cre14.g619900
kfl00008_0060	46.8321	13.0088	AT1G54790	NA
kfl00008_0180	30.4355	2.6572	AT2G38290	Cre13.g569850
kfl00009_0310	9.21623	3.3342	AT2G35100	Cre09.g390750
kfl00009_0350	114.611	39.0254	AT3G62010	NA
kfl00009_0420	192.947	80.3093	AT2G44350	Cre12.g514750
kfl00009_0660	19.9704	7.97077	AT4G28830	Cre08.g384700
kfl00010_0300	1.72353	0	AT3G14740	Cre14.g614151
kfl00010_0310	5.87738	0.827111	NA	NA
kfl00010_0520	3.46408	0.904083	NA	NA
kfl00011_0150	20.0466	2.08267	AT1G61740	Cre14.g627350
kfl00012_0110	12.5698	2.94083	AT5G09230	Cre12.g524650
kfl00012_0280	24.3297	9.68922	AT3G61113	Cre10.g426000
kfl00012_0630	158.626	28.6495	AT5G38410	Cre02.g120150
kfl00013_0090	40.8008	14.9155	AT1G71730	Cre03.g176500
kfl00013_0160	22.1146	3.20669	AT4G05050	Cre11.g467567
kfl00013_0360	65.2324	12.5151	AT4G11050	Cre06.g270500
kfl00014_0140	127.503	30.6	AT3G17760	Cre03.g155051
kfl00014_0330	9.81312	2.07293	AT3G02870	Cre06.g278202
kfl00014_g62	18.6593	4.71564	NA	NA
kfl00015_0080	5.11591	0	AT1G67550	NA
kfl00016_0010	76.4438	25.6217	AT3G51520	Cre03.g205050
kfl00016_0190	13.0446	2.86904	AT5G64440	Cre02.g103350
kfl00016_0490	22.6011	5.63417	AT1G27480	Cre12.g559555
kfl00017_0030	296.975	54.0562	NA	NA
kfl00017_0380	47.898	20.8826	AT3G26760	Cre07.g315750
kfl00018_0170	10.4914	3.93797	AT4G24530	NA
kfl00018_0500	15.6594	5.70099	AT1G15520	Cre16.g655450
kfl00018_g12	107.384	35.892	NA	NA
kfl00019_0020	23.9828	6.90948	AT3G60150	Cre12.g496800
kfl00019_0100	2.83344	0.296889	AT5G47820	Cre12.g522550
kfl00019_0190	8.75619	2.98458	AT2G24830	Cre07.g355700
kfl00020_0080	85.3566	14.1979	NA	NA
kfl00020_0670	27.9773	7.00475	NA	NA
kfl00021_0400	6.58174	0	AT5G50375	Cre16.g657300
kfl00022_0300	10.0973	3.41589	AT3G12940	Cre16.g675861
kfl00022_0420	13.1308	0	AT4G12830	Cre03.g195200
kfl00023_0070	54.6233	6.7196	AT3G47470	Cre10.g452050
kfl00023_0440	221.036	66.6313	NA	NA
kfl00023_0460	271.803	61.8044	AT2G30620	Cre13.g562300
kfl00024_0150	36.4967	13.9224	AT4G29330	Cre12.g523500
kfl00024_0260	184.034	52.0728	AT3G08610	NA
kfl00025_0130	22.9478	4.85255	AT5G45370	NA
kfl00025_0170	14.9144	5.15546	AT5G48790	Cre04.g212500
kfl00025_0370	6.16488	2.01382	AT2G06210	Cre03.g189605
kfl00025_0390	98.3746	33.1285	NA	NA
kfl00025_0490	10.0119	0	NA	Cre01.g034050
kfl00026_0260	29.5057	3.23966	AT3G25980	Cre08.g380400
kfl00026_0310	8.54553	1.10596	AT2G24640	Cre12.g561350
kfl00027_0050	89.2244	14.268	AT1G43670	Cre12.g510650
kfl00027_g54	97.9936	29.4096	AT2G03870	Cre03.g164101
kfl00028_0140	39.0765	6.51075	NA	NA
kfl00028_0270	4.26413	0.947978	AT5G06680	Cre11.g467745
kfl00028_0380	3.58501	0.706444	NA	Cre12.g505300
kfl00028_0470	26.1396	8.50021	NA	Cre04.g218100
kfl00029_0180	20.5456	6.66656	AT4G18240	Cre16.g665800
kfl00029_0270	7.33788	0	AT5G44635	Cre03.g178650
kfl00030_0180	85.1792	20.413	AT5G25880	Cre06.g251400
kfl00030_0320	12.1937	4.25986	AT1G17870	Cre01.g049350
kfl00031_0110	15.0511	6.21408	NA	Cre17.g724550
kfl00031_0160	26.0248	4.8894	AT5G48720	NA
kfl00031_0500	4.3814	1.3318	AT5G41790	Cre16.g656950
kfl00032_0080	10.1068	4.05249	AT5G04920	Cre03.g159750
kfl00032_0190	24.8481	5.14274	AT2G39780	Cre06.g306550
kfl00032_0420	38.1964	5.55382	AT3G10960	Cre10.g448450
kfl00033_0050	6.96931	0	AT4G24710	Cre02.g117150
kfl00033_0190	5.74421	0.803543	NA	NA
kfl00033_0310	5.89974	1.11329	AT2G16440	Cre07.g316850
kfl00034_0180	69.2022	19.6384	AT3G43660	Cre02.g099500
kfl00034_0250	4.96289	1.3329	AT3G13780	NA
kfl00034_0260	6.05556	0.626804	AT2G01980	Cre02.g144550
kfl00035_0180	5.05168	0.989173	AT2G42810	Cre07.g326800
kfl00037_0200	44.0005	14.1968	AT5G48580	Cre16.g673953
kfl00037_0260	162.586	53.6363	AT3G01850	Cre02.g116450
kfl00038_0210	4.69144	0	AT3G27120	Cre01.g022000
kfl00038_0330	86.2893	32.3158	AT3G12780	Cre11.g467770
kfl00038_0375	3.82664	0	NA	NA
kfl00039_0280	51.514	16.7746	AT5G25640	Cre16.g664801
kfl00039_0290	6.61132	2.37874	AT3G19210	Cre03.g189000
kfl00040_0060	23.8864	7.98795	AT2G41760	Cre04.g217912
kfl00040_0160	5.43122	1.72397	NA	NA
kfl00041_0190	371.984	34.5431	AT4G35570	Cre06.g261450
kfl00042_0060	16.5552	5.40256	NA	NA
kfl00042_0070	13.4795	1.29027	NA	NA
kfl00042_0140	103.527	20.357	NA	NA
kfl00043_0150	8.89773	0.845457	AT4G34570	Cre17.g715900
kfl00043_0340	255.884	65.2187	NA	NA
kfl00044_0010	28.1228	10.3254	AT1G26665	Cre12.g556450
kfl00044_0130	49.0423	20.4786	AT3G58800	Cre16.g692650
kfl00044_0280	9.38901	0	AT2G39010	Cre12.g549300
kfl00044_0360	20.217	7.67217	NA	Cre05.g244900
kfl00044_0390	3.18099	0	NA	NA
kfl00044_0400	10.181	1.71485	AT5G25880	Cre06.g251400
kfl00044_0410	40.9708	14.6023	AT1G09340	Cre10.g435800
kfl00045_0010	17.076	4.99123	AT3G29170	Cre16.g678150
kfl00046_0020	127.413	55.1473	AT1G05030	Cre03.g206800
kfl00046_0160	9.48782	2.73504	AT2G25737	Cre14.g627350
kfl00047_0220	16.8838	5.32431	AT2G28100	NA
kfl00048_0230	17.2568	3.48278	AT1G03310	Cre03.g207713
kfl00048_0350	21.1873	6.18385	AT3G53180	Cre03.g146627
kfl00048_0430	40.2296	13.9888	AT1G78380	Cre01.g044700
kfl00048_0490	70.5195	13.4781	AT4G31750	Cre08.g365632
kfl00049_0060	37.3566	8.3251	AT1G02960	NA
kfl00049_0300	88.1405	35.7473	AT3G17810	Cre13.g578750
kfl00049_0370	22.3435	5.45921	AT1G62730	Cre03.g194300
kfl00049_g19	29.7698	6.47207	AT1G47290	Cre12.g518650
kfl00051_0070	6.91007	2.11265	AT4G19160	Cre14.g621850
kfl00051_0100	3.63427	0	AT1G18080	Cre10.g429300
kfl00052_0070	10.2488	3.02269	AT4G34890	Cre12.g545101
kfl00053_0020	11.1092	4.27205	AT2G19950	Cre12.g517500
kfl00053_0250	31.0557	6.84027	AT1G44920	Cre13.g569250
kfl00053_0270	14.3104	4.27139	AT1G21370	Cre02.g116000
kfl00054_0120	45.5473	19.2036	AT1G70590	Cre03.g197400
kfl00054_0200	98.5079	34.3977	AT2G17250	Cre01.g068377
kfl00054_0350	2.68684	0	AT4G12830	Cre03.g195200
kfl00054_0390	4.21326	0.394767	AT1G61000	Cre01.g008450
kfl00056_0190	2.16509	0	NA	Cre04.g230242
kfl00056_0390	38.2056	5.78431	NA	NA
kfl00057_0090	5.61695	0.65325	AT2G22140	NA
kfl00057_0110	40.8593	8.72471	AT1G64480	Cre11.g468450
kfl00057_0160	9.67652	0.988969	AT1G69210	Cre06.g290150
kfl00057_0180	306.433	117.027	AT2G20260	Cre10.g420350
kfl00057_0520	3.1477	0	AT5G47010	Cre09.g396139
kfl00059_0050	12.4999	2.44797	AT3G10840	Cre01.g039400
kfl00059_0200	21.7386	6.52444	AT4G23800	Cre11.g481050
kfl00059_g26	1.11916	0	NA	NA
kfl00060_0080	14.0659	4.9575	NA	Cre04.g216650
kfl00060_0230	55.9557	22.1743	NA	NA
kfl00060_0300	4.78786	0.868189	AT2G18410	NA
kfl00061_0280	1.79727	0	AT2G27120	Cre03.g179961
kfl00061_0310	13.5606	3.09732	AT2G46225	NA
kfl00061_0400	5.81368	0.809303	AT4G27060	Cre03.g178700
kfl00062_0110	5.52188	0	AT2G46260	NA
kfl00063_0040	3.87503	0.147065	NA	NA
kfl00063_0050	8.84366	0	AT5G22320	Cre12.g531500
kfl00063_0150	8.39471	0.15831	AT5G10320	Cre17.g719050
kfl00063_0180	3.517	0.561397	AT1G65470	Cre12.g550152
kfl00063_0240	7.80442	2.63198	NA	Cre10.g453350
kfl00064_0070	38.9016	15.2735	AT1G64650	Cre16.g695500
kfl00064_0090	67.7977	16.2615	AT1G19690	Cre09.g401022
kfl00064_0100	4.39047	0.932203	AT2G36830	Cre12.g549300
kfl00064_0130	105.084	18.764	AT2G39780	Cre06.g306550
kfl00065_0170	32.8686	11.5205	AT4G32915	Cre08.g364650
kfl00065_0250	19.7742	7.99082	AT5G14800	Cre03.g154550
kfl00065_0290	3.93607	0.345946	AT3G04240	Cre02.g094900
kfl00066_0110	107.445	27.0271	AT5G10860	Cre09.g405800
kfl00068_0030	14.8283	3.81325	AT4G13550	Cre01.g002400
kfl00068_0270	66.7322	23.1995	AT1G51110	Cre03.g176350
kfl00069_0150	147.929	48.8678	AT5G50700	Cre12.g559350
kfl00071_0130	57.2433	19.9443	AT2G45990	Cre06.g278117
kfl00072_0060	2.11033	0	AT1G57820	Cre03.g163850
kfl00072_0170	11.4027	1.75341	NA	NA
kfl00073_0060	30.2924	9.12735	NA	NA
kfl00073_0120	10.2015	2.78216	NA	NA
kfl00073_0140	13.3937	1.6441	AT2G15350	NA
kfl00073_0180	19.4012	1.60825	AT3G56310	Cre01.g026250
kfl00073_0250	31.404	12.1441	AT5G42850	Cre12.g549500
kfl00074_0160	52.6633	22.5274	AT2G31110	NA
kfl00075_0310	30.446	2.27669	AT2G29570	Cre12.g515850
kfl00075_0320	4.07032	0	AT2G28370	NA
kfl00076_0100	10.1237	0	NA	NA
kfl00078_0250	13.4665	3.5604	AT4G37210	Cre06.g280800
kfl00079_0180	94.091	37.5213	AT4G34620	Cre12.g494450
kfl00079_0270	50.2957	18.529	AT1G19130	NA
kfl00079_0310	9.23784	0.972226	AT5G20360	Cre02.g075100
kfl00080_0010	37.086	8.38863	AT3G15150	NA
kfl00080_0115	18.396	6.31209	NA	NA
kfl00080_0200	12.0121	2.27806	AT1G70210	Cre06.g289750
kfl00080_0350	4.76183	0.174707	AT5G14620	NA
kfl00082_0120	9.22264	1.67922	AT4G20360	Cre06.g259200
kfl00082_0170	8.25722	2.48192	AT1G74210	Cre02.g113050
kfl00084_0170	3.14403	0.4604	AT1G20030	Cre02.g102300
kfl00084_0180	11.4055	3.15304	AT5G13960	Cre04.g233302
kfl00085_0200	29.2807	12.6142	NA	Cre01.g043300
kfl00085_0210	25.687	10.6159	AT1G76130	Cre08.g362450
kfl00086_0280	9.98053	2.04951	AT4G19880	Cre12.g538100
kfl00086_0380	43.7792	2.43848	NA	NA
kfl00089_0180	51.7991	17.2651	AT1G53210	Cre03.g178150
kfl00090_0290	454.308	156.688	AT5G26340	Cre03.g206800
kfl00091_0130	205.566	61.3161	NA	NA
kfl00092_0200	68.8445	19.412	AT1G05720	Cre01.g038950
kfl00092_0210	121.762	40.2712	AT3G55800	Cre03.g185550
kfl00093_0260	54.7534	19.9549	AT4G00290	Cre07.g329300
kfl00093_0280	14.3169	2.5131	AT3G56090	Cre09.g387800
kfl00093_0320	582.588	223.035	AT1G67090	Cre02.g120150
kfl00094_0060	185.57	79.1537	AT5G20500	Cre12.g550400
kfl00094_0240	56.4258	20.3203	AT1G29700	Cre01.g007300
kfl00095_0030	2.49874	0	NA	Cre02.g110250
kfl00096_0040	48.0187	19.2967	AT1G76060	Cre01.g028150
kfl00096_0160	53.0216	15.8418	AT4G25320	NA
kfl00097_0200	7.1182	0	AT5G64010	NA
kfl00097_0220	80.3127	19.8485	AT2G33380	Cre06.g287000
kfl00098_0050	6.967	2.55151	AT5G18700	Cre14.g612000
kfl00098_0080	101.751	19.3848	AT1G29930	Cre01.g066917
kfl00098_0090	81.5539	16.1717	AT1G29930	Cre01.g066917
kfl00098_0110	15.6208	3.57974	NA	NA
kfl00098_0250	52.1812	21.0257	NA	NA
kfl00100_0310	312.568	114.054	AT1G12900	Cre01.g010900
kfl00101_0140	54.2183	17.6772	AT1G80160	Cre16.g678200
kfl00101_0240	30.1911	10.405	AT3G23610	Cre17.g717300
kfl00104_0050	20.3953	5.22197	AT1G20050	Cre12.g557900
kfl00104_0080	9.38126	2.4523	AT1G21410	Cre12.g559050
kfl00104_0360	16.1385	4.42804	AT4G10790	Cre04.g230830
kfl00105_0140	21.0791	3.13093	AT5G48020	Cre13.g586400
kfl00106_0110	5.90966	1.04098	AT5G13690	NA
kfl00107_0210	4994.65	1381.13	NA	NA
kfl00108_0060	122.58	49.3415	NA	Cre04.g231418
kfl00108_0080	7.83459	1.12871	AT4G03965	Cre01.g007774
kfl00109_0010	25.3129	7.47258	AT1G69750	Cre10.g454550
kfl00109_0080	45.4656	13.4052	NA	Cre11.g467524
kfl00109_0160	86.8411	33.5552	AT3G20390	Cre16.g669650
kfl00110_0050	35.0418	9.80939	AT3G51520	Cre09.g386912
kfl00110_0160	29.8226	7.26772	AT1G75330	Cre12.g489700
kfl00110_0320	1.96614	0	AT2G24640	Cre14.g613700
kfl00111_0120	18.8433	1.9663	NA	NA
kfl00112_0060	17.6205	6.94076	NA	NA
kfl00112_0070	4.38428	0	AT1G44110	Cre03.g207900
kfl00112_0220	66.9479	27.691	NA	NA
kfl00112_g11	1.9198	0	NA	NA
kfl00113_0300	2.77752	0	AT4G29170	Cre06.g278850
kfl00116_0080	2.34783	0	NA	Cre17.g710200
kfl00117_0060	547.023	177.22	AT1G67090	Cre02.g120150
kfl00117_0210	128.742	56.9965	AT4G04640	Cre06.g259900
kfl00118_0130	39.9539	6.38204	NA	NA
kfl00118_0140	6.38569	1.32286	AT3G46970	Cre12.g552200
kfl00118_0230	27.2945	8.68356	NA	NA
kfl00119_0050	74.5206	10.1754	NA	NA
kfl00119_0110	36.9514	9.53025	AT2G02390	Cre11.g467690
kfl00119_g7	17.4648	4.37379	NA	NA
kfl00121_0140	11.8504	2.54745	AT5G22620	Cre05.g232550
kfl00121_0170	9.38869	2.43525	AT5G54260	Cre12.g556911
kfl00121_0190	1.60734	0	NA	NA
kfl00122_0080	6.05204	0	NA	NA
kfl00123_g15	12.9623	0	NA	NA
kfl00125_0100	11.8306	2.51527	AT1G56000	Cre03.g207150
kfl00126_0050	36.5005	11.2098	AT1G79550	Cre11.g467770
kfl00127_0170	13.6362	3.48799	AT5G26040	Cre08.g358555
kfl00128_0230	174.792	66.6315	AT2G42820	Cre03.g177500
kfl00129_0250	68.4002	26.5848	AT2G07340	Cre09.g405400
kfl00130_0080	9.25334	2.28201	AT1G71310	NA
kfl00132_0180	47.2049	19.1689	AT2G04039	Cre12.g484350
kfl00133_0030	83.8922	34.3048	AT1G54500	Cre07.g315150
kfl00135_0100	5.62313	0.128516	AT5G41880	Cre07.g312350
kfl00136_0150	44.7949	16.8334	AT5G50950	Cre01.g020223
kfl00137_0060	8.21336	1.02845	AT5G19740	NA
kfl00138_0010	39.856	13.9617	AT4G03280	Cre13.g585750
kfl00139_0050	63.5566	25.8316	AT5G49540	Cre14.g614250
kfl00139_0140	14.2281	2.20132	AT3G17940	Cre06.g262050
kfl00140_0130	11.4555	4.30878	AT5G08710	Cre01.g025900
kfl00141_0120	1.081	0	AT5G14670	Cre12.g486250
kfl00141_0280	88.7172	15.1477	AT1G42970	Cre01.g010900
kfl00142_0080	1.62456	0	AT3G06400	Cre12.g508150
kfl00144_0010	52.8721	22.6319	AT1G18720	Cre12.g499650
kfl00144_0020	77.3207	24.3365	AT3G05600	Cre01.g010550
kfl00144_0040	2.02888	0.384532	NA	Cre09.g416550
kfl00145_0170	35.1443	10.9786	AT5G14780	Cre07.g324550
kfl00145_0200	14.7294	3.74629	NA	NA
kfl00145_0250	3.5259	0	NA	NA
kfl00151_0050	4.5318	0.188504	AT3G55850	Cre06.g279350
kfl00151_0090	14.9131	5.82911	AT3G20290	Cre12.g557250
kfl00151_0140	82.0247	6.40361	AT2G30870	Cre13.g584850
kfl00151_0180	26.6665	6.27877	AT3G01435	Cre12.g511250
kfl00151_0300	48.4583	12.1458	AT4G39660	Cre03.g182800
kfl00153_0100	2.96289	0	NA	NA
kfl00156_0030	873.867	313.341	NA	NA
kfl00158_0010	40.2924	9.09614	NA	Cre03.g171550
kfl00158_0100	6.33448	1.97687	AT5G54160	Cre08.g365800
kfl00159_0160	8.56115	3.10011	NA	Cre02.g095148
kfl00160_0010	2.59142	0	AT1G04010	Cre02.g106400
kfl00160_0150	10.3497	3.41751	AT3G25470	Cre10.g428900
kfl00161_0080	402.605	139.164	AT3G22840	Cre07.g320450
kfl00161_0150	18.9906	5.40463	AT3G15750	Cre09.g388245
kfl00161_0190	46.5794	14.0939	AT4G18590	NA
kfl00162_0220	43.6494	14.7018	AT5G19330	Cre02.g101550
kfl00163_0170	14.7228	4.7033	NA	Cre06.g248950
kfl00164_0080	5.33757	1.41588	NA	Cre07.g356600
kfl00165_0140	2.09831	0	AT4G29910	Cre07.g355200
kfl00166_0135	58.3995	15.2494	NA	NA
kfl00167_0040	288.652	127.892	AT1G01050	Cre09.g387875
kfl00168_0120	9.99711	1.64337	AT3G48000	Cre12.g500150
kfl00169_0050	112.923	42.1592	AT5G66190	Cre11.g476750
kfl00169_0190	51.3033	17.4632	AT2G01170	Cre02.g108550
kfl00169_0200	27.5296	5.73727	AT2G01170	Cre04.g226150
kfl00172_0020	49.9851	2.57433	AT5G10860	NA
kfl00173_0090	7.56931	0.866493	NA	NA
kfl00177_0110	9.71423	1.29444	AT3G57680	Cre17.g739150
kfl00177_0170	56.5976	15.6345	AT3G04780	Cre17.g730250
kfl00177_0220	75.3389	28.5705	AT2G38900	NA
kfl00177_0260	75.0341	28.6052	AT5G38660	Cre16.g665250
kfl00178_0100	1.10328	0	NA	NA
kfl00179_0240	281.886	52.0615	AT4G14270	NA
kfl00179_0260	5.86135	1.25649	AT2G36490	Cre07.g355466
kfl00179_0280	2.54935	0	AT1G03780	Cre11.g482850
kfl00180_0010	9.18481	0.583218	NA	NA
kfl00181_0080	34.4218	11.8056	NA	Cre06.g280100
kfl00182_0120	9.02249	3.4066	NA	NA
kfl00183_0010	65.5426	18.9745	NA	NA
kfl00183_0080	18.3643	3.15937	AT4G37560	Cre16.g691750
kfl00184_0010	7.03212	0	AT2G07690	Cre01.g023150
kfl00184_0110	16.6856	3.47774	NA	Cre16.g681500
kfl00185_0060	5.8957	1.1901	AT5G11350	Cre10.g448950
kfl00185_0120	71.9672	29.6584	NA	NA
kfl00185_0240	19.3552	3.62467	AT3G05600	Cre01.g010550
kfl00188_0210	29.653	6.77295	AT5G51720	Cre01.g050550
kfl00189_0020	14.9777	4.08705	AT3G52030	Cre01.g039500
kfl00189_0080	2.60842	0	NA	Cre17.g715300
kfl00189_0090	2.23193	0	AT2G01170	Cre04.g226150
kfl00190_0100	8.23546	2.91951	AT1G11680	Cre02.g092350
kfl00190_0150	2.13029	0	NA	NA
kfl00190_0160	3.11718	0.143083	AT1G11780	Cre06.g278198
kfl00192_0200	2.4183	0.112587	AT3G48980	Cre16.g694800
kfl00193_0150	236.767	64.7233	AT1G03130	Cre05.g238332
kfl00194_0030	15.5492	5.30355	AT3G61620	Cre06.g284500
kfl00196_0120	11.6518	1.72609	AT4G19170	Cre16.g657800
kfl00199_0060	3.00281	0	AT4G05190	Cre16.g656700
kfl00202_0070	18.9854	6.47502	AT2G15620	Cre09.g410750
kfl00203_0160	2.14793	0	AT1G10930	Cre04.g219750
kfl00207_0040	65.7176	9.62194	AT4G04955	Cre13.g592050
kfl00207_0130	61.0164	22.9328	AT4G39970	Cre16.g656650
kfl00208_0140	148.693	54.7646	AT2G45290	Cre02.g080200
kfl00209_0130	4.70938	0	AT4G12300	Cre02.g142266
kfl00213_0040	303.06	85.2514	AT1G31330	Cre09.g412100
kfl00216_0020	17.198	3.34041	NA	NA
kfl00217_0160	38.1269	12.8067	NA	Cre16.g659800
kfl00218_0130	12.7753	0.890574	AT4G01850	Cre06.g250200
kfl00220_0060	13.2731	3.95323	NA	Cre13.g563650
kfl00221_0210	13.916	0	NA	NA
kfl00222_0130	32.1557	11.7693	AT4G10960	Cre04.g214502
kfl00224_0020	48.0633	21.0237	AT2G34460	Cre11.g467755
kfl00224_0040	40.6609	10.8169	NA	Cre01.g002050
kfl00225_g9	10.3339	2.69755	NA	NA
kfl00226_0160	26.3809	5.87641	AT3G09890	Cre06.g283300
kfl00227_0200	29.1008	10.8256	NA	NA
kfl00229_0010	69.4973	25.3849	AT5G57110	Cre12.g505350
kfl00231_0120	10.9772	2.75702	AT3G57870	Cre02.g142000
kfl00231_0130	42.4408	15.0927	AT5G40160	NA
kfl00231_0170	25.9402	9.67022	NA	NA
kfl00232_0220	50.9003	17.0257	AT2G23090	Cre01.g016850
kfl00233_0060	111.211	49.1409	AT4G19880	Cre12.g538100
kfl00233_0100	29.8188	9.12669	AT2G34770	NA
kfl00233_g20	53.682	11.9504	NA	NA
kfl00236_g5	141.779	60.4758	NA	Cre01.g040379
kfl00239_0025	2.72069	0	NA	NA
kfl00239_0030	1.41851	0	NA	NA
kfl00239_0055	1.50434	0	NA	NA
kfl00239_0100	11.6545	1.1708	AT3G06510	Cre03.g171050
kfl00239_0120	267.371	97.5825	AT1G06680	Cre12.g550850
kfl00240_0020	118.541	46.377	AT1G32080	Cre09.g394850
kfl00240_0060	2.75442	0	NA	NA
kfl00244_0100	1.69781	0	AT3G60350	Cre12.g536600
kfl00246_0080	4.87251	0.861665	AT5G52070	NA
kfl00247_0040	8.13521	3.14838	AT1G68080	Cre12.g486551
kfl00248_0070	10.8125	2.21579	AT1G18170	Cre02.g095097
kfl00250_0160	10.7494	0	NA	NA
kfl00251_0160	23.5975	6.56433	AT5G25050	Cre01.g007737
kfl00254_0050	18.1471	7.12266	AT5G54290	Cre07.g357800
kfl00254_0090	25.7837	8.60428	NA	NA
kfl00254_0210	65.9657	9.32398	NA	NA
kfl00255_0070	804.008	243.836	NA	NA
kfl00255_0160	16.1947	4.59462	AT1G80950	Cre17.g707300
kfl00255_0190	10.011	1.00345	AT3G09600	Cre12.g514400
kfl00256_0100	30.0349	9.13615	NA	NA
kfl00256_0130	51.9041	15.5344	AT1G09815	Cre06.g292950
kfl00258_0090	147.305	56.489	AT5G63620	Cre07.g321700
kfl00259_0040	58.9263	24.8805	AT3G42050	Cre01.g027800
kfl00260_0080	47.2728	4.58168	NA	Cre08.g376900
kfl00260_0160	149.732	58.6597	AT2G32090	Cre16.g678200
kfl00261_0070	44.3507	17.9589	AT5G42810	Cre04.g229000
kfl00261_0090	8.47256	2.83999	AT3G11220	Cre03.g196000
kfl00264_0080	15.0659	5.25275	AT1G03905	Cre13.g580300
kfl00264_0160	9.17279	1.07573	AT4G19830	Cre11.g478700
kfl00268_0180	30.6283	11.8399	AT1G06130	NA
kfl00268_0190	11.0094	3.59196	AT1G77670	Cre01.g034050
kfl00269_0020	205.225	82.8716	AT1G52230	Cre07.g330250
kfl00270_0130	4.56173	0.908661	NA	NA
kfl00271_0070	121.207	45.596	AT3G10060	Cre17.g733250
kfl00271_0080	13.5973	2.11562	AT3G51880	Cre01.g029450
kfl00272_0060	72.8472	18.6554	NA	Cre07.g323600
kfl00272_0110	13.1353	4.90998	AT4G08550	Cre06.g278183
kfl00272_0150	14.3621	3.00303	AT5G50450	Cre17.g742500
kfl00273_0020	35.6625	14.9722	NA	Cre12.g509250
kfl00274_0010	14.1551	5.38346	AT1G53120	Cre12.g502950
kfl00274_0080	30.5054	13.1677	NA	NA
kfl00275_0010	293.695	126.088	AT3G17020	Cre12.g542350
kfl00276_0060	8.91529	2.88573	NA	NA
kfl00278_0070	111.99	38.01	NA	NA
kfl00280_0020	22.3842	8.19636	AT4G01940	Cre17.g710800
kfl00280_0170	3.31675	0.962994	AT3G44200	Cre02.g107800
kfl00281_0060	8.67029	0.189288	AT2G23530	Cre09.g387615
kfl00282_0150	19.0188	6.362	AT3G47930	Cre13.g567100
kfl00283_0030	1.40406	0	NA	Cre08.g368350
kfl00283_0040	37.0732	11.0631	AT5G55570	Cre03.g145567
kfl00283_0090	165.903	49.5394	AT1G08380	Cre07.g334550
kfl00284_0050	8.57686	2.84153	AT4G04180	Cre17.g726150
kfl00286_0090	22.9639	9.30926	AT2G20340	Cre01.g028423
kfl00289_0100	10.2563	3.22457	NA	Cre12.g500400
kfl00291_0160	70.7929	21.8268	AT3G26060	Cre02.g095069
kfl00294_0010	6.44366	1.66655	AT1G26340	Cre03.g180300
kfl00294_0060	19.6552	3.58	AT1G48170	Cre04.g216300
kfl00294_0090	12.1479	2.49982	AT4G21540	Cre12.g530550
kfl00295_0110	25.98	8.95437	AT2G19570	Cre13.g570550
kfl00301_0060	66.4014	16.0979	AT4G19390	NA
kfl00302_0040	12.9078	2.5229	NA	NA
kfl00302_0070	35.717	15.4875	AT3G46780	Cre06.g269050
kfl00304_0125	1.1862	0	AT1G35710	Cre17.g741150
kfl00304_0130	1.77939	0	AT1G70740	Cre12.g532050
kfl00307_0090	6.70367	0	NA	NA
kfl00307_0140	13.2474	4.24022	AT2G27920	Cre09.g414800
kfl00309_0140	27.4489	9.72267	AT1G34780	NA
kfl00309_0150	36.3506	3.65146	AT5G19860	NA
kfl00310_0020	3.12472	0.305185	AT2G35920	Cre01.g051550
kfl00310_0050	18.073	5.33084	NA	NA
kfl00312_0090	31.0722	9.15869	AT5G49950	Cre06.g278263
kfl00312_g20	27.1395	3.75523	NA	NA
kfl00318_0030	23.1072	1.18786	AT3G56160	Cre09.g393250
kfl00320_0040	12.5651	2.7888	AT2G14660	Cre12.g497650
kfl00320_0060	71.988	26.8464	NA	NA
kfl00320_0140	2.00378	0	AT1G56140	NA
kfl00321_0060	141.776	61.1867	NA	NA
kfl00325_0050	4.12804	0.780586	NA	NA
kfl00326_0090	1.1143	0	AT5G40820	Cre10.g467200
kfl00326_0140	16.4679	5.37793	AT2G41640	Cre08.g358568
kfl00329_0070	106.185	26.1923	AT5G50420	NA
kfl00329_0080	80.8323	21.5292	NA	NA
kfl00329_0100	133.471	38.1834	NA	Cre09.g417350
kfl00331_0110	19.9687	6.74615	NA	NA
kfl00336_0140	64.9678	21.0822	AT3G60410	NA
kfl00336_0150	20.565	6.05022	NA	NA
kfl00338_0010	22.4951	4.75757	AT5G40270	Cre09.g409801
kfl00338_0070	72.7695	15.4054	NA	NA
kfl00338_0100	19.7602	4.0514	AT4G02390	NA
kfl00339_0120	13.1654	4.67677	AT1G01920	Cre07.g321200
kfl00341_0020	2.27615	0	NA	NA
kfl00345_0070	20.7371	1.6318	AT3G58470	Cre10.g418700
kfl00345_0170	47.654	20.5393	AT4G24040	Cre03.g195600
kfl00346_0020	8.96703	2.59373	AT1G07220	Cre16.g694800
kfl00347_0110	2292.55	914.867	NA	NA
kfl00348_0030	322.293	138.457	AT5G66040	Cre10.g444500
kfl00356_0110	6.99457	2.28364	AT2G43350	Cre08.g358525
kfl00357_0110	11.9433	4.80248	AT5G52560	Cre14.g621751
kfl00358_0030	10.7662	1.81885	AT5G62530	Cre12.g520350
kfl00358_0120	31.1017	8.99407	AT3G12345	Cre01.g016600
kfl00358_0190	7.23223	2.24782	AT1G68185	Cre16.g675637
kfl00364_0060	10.5143	0	AT4G28310	NA
kfl00364_0070	1.30691	0	AT3G19050	Cre03.g164050
kfl00369_g6	4.21627	0	NA	NA
kfl00371_0020	24.5646	5.03748	AT2G42005	Cre02.g112000
kfl00371_0100	49.1768	10.601	AT3G62830	Cre01.g019250
kfl00371_0140	2.71258	0.571723	NA	NA
kfl00371_0150	4.60291	1.27329	NA	Cre09.g386732
kfl00375_0050	2.26137	0	AT5G54370	NA
kfl00375_0070	53.9821	12.6913	AT3G21400	NA
kfl00375_0150	785.37	300.073	NA	NA
kfl00378_0050	10.0718	3.74097	AT4G20850	Cre16.g675350
kfl00381_0040	3.36408	0.702402	AT1G31360	Cre12.g490150
kfl00382_0050	224.704	65.8362	AT1G77290	Cre01.g044700
kfl00382_0060	126.312	29.0311	NA	NA
kfl00383_0110	80.4774	26.9	AT3G51510	Cre16.g679300
kfl00390_0040	3.70187	1.12366	AT4G29380	Cre06.g290500
kfl00392_0090	32.6032	13.8371	AT5G47650	Cre08.g367800
kfl00393_0110	88.7378	5.24738	NA	NA
kfl00396_0090	23.4785	9.45705	AT4G29210	Cre17.g698650
kfl00400_0060	784.327	202.949	NA	NA
kfl00403_0050	20.1356	5.3264	AT3G52930	Cre01.g006950
kfl00403_g5	2.42627	0	NA	NA
kfl00404_0100	80.6335	19.6027	AT1G20620	Cre09.g417150
kfl00407_0050	36.8048	15.7524	AT1G51805	Cre12.g502901
kfl00407_0090	140.234	44.9221	AT1G69230	Cre09.g394065
kfl00410_0020	12.4551	2.58479	NA	NA
kfl00410_0070	38.6439	16.1353	AT5G17610	NA
kfl00411_0100	2.61727	0	AT5G48600	Cre12.g493400
kfl00412_0200	21.0084	4.23193	AT3G48420	Cre03.g206550
kfl00413_0020	22.4405	5.85198	NA	Cre06.g277650
kfl00413_0030	53.9103	13.0066	NA	NA
kfl00413_0080	17.8947	2.51891	AT5G42765	NA
kfl00416_0020	22.3303	8.76389	AT1G11870	Cre02.g082877
kfl00417_0030	73.3424	21.8835	AT1G07080	NA
kfl00418_0090	11.2422	3.15286	AT3G61600	NA
kfl00419_0090	13.5835	5.30113	AT2G14255	Cre17.g702200
kfl00420_0060	31.631	13.4299	AT3G44620	Cre14.g632767
kfl00422_0010	8.35379	0	AT1G44900	Cre07.g338000
kfl00422_0140	28.8527	12.0393	AT4G11980	Cre16.g658075
kfl00424_0060	8.7476	3.0527	AT5G42700	NA
kfl00426_0130	11.1869	2.5382	NA	NA
kfl00428_0060	26.3878	6.27285	NA	Cre13.g578012
kfl00431_0060	22.3927	8.15922	AT3G25660	Cre10.g439400
kfl00433_0090	69.5349	15.8638	AT4G40042	NA
kfl00436_0080	16.4227	3.19399	NA	NA
kfl00439_0040	19.4959	4.71365	AT2G39930	Cre03.g155001
kfl00439_0050	88.3151	23.1916	AT5G20140	Cre06.g304400
kfl00441_0050	23.8405	8.16452	AT4G16800	Cre02.g091850
kfl00441_0110	128.199	26.3879	AT1G53520	Cre12.g517100
kfl00443_0020	46.1099	6.01076	AT3G22850	Cre16.g680700
kfl00452_0120	33.6357	11.8225	AT3G61080	Cre12.g542202
kfl00454_0050	135.421	56.688	NA	NA
kfl00454_0060	26.7008	2.90244	AT5G11910	Cre12.g535550
kfl00454_0070	7.96826	0	AT1G65410	Cre06.g273750
kfl00454_0120	31.5721	13.7455	AT1G09195	NA
kfl00455_0110	21.5721	7.05663	AT5G59440	Cre03.g190750
kfl00456_0080	88.3987	34.7425	AT1G63800	Cre01.g027200
kfl00456_0150	20.9845	1.35599	AT2G31985	Cre03.g151850
kfl00456_0160	12.0474	4.05676	AT3G10850	Cre12.g557700
kfl00462_0020	66.9009	10.4606	AT5G40780	Cre03.g168550
kfl00466_0080	64.9354	14.2584	AT4G28025	NA
kfl00466_0120	13.3863	3.29037	AT1G62660	Cre12.g488000
kfl00467_0060	14.4711	5.9733	AT3G28720	Cre02.g081650
kfl00471_0070	3.36717	0	AT1G51760	Cre17.g728100
kfl00473_0050	81.1637	28.3037	AT4G23100	Cre02.g077100
kfl00476_0010	15.2155	2.41209	NA	Cre03.g153900
kfl00476_g1	13.2752	0	NA	NA
kfl00481_0110	62.5703	14.2283	NA	NA
kfl00481_0120	84.3265	17.5437	AT3G54050	Cre12.g510650
kfl00481_0130	70.1229	27.5267	AT1G54220	Cre09.g386735
kfl00482_0070	11.9285	2.66485	NA	Cre17.g710200
kfl00483_0070	16.43	6.21282	NA	Cre02.g146550
kfl00487_0010	7.86422	1.61983	NA	NA
kfl00487_0020	41.2868	17.4238	AT5G28910	Cre10.g449050
kfl00489_0010	84.6616	31.2547	AT5G20090	Cre02.g113100
kfl00491_0070	18.1807	5.59301	AT5G36880	Cre01.g055408
kfl00492_0055	16.3465	2.84209	NA	NA
kfl00492_0070	52.865	16.3717	NA	NA
kfl00493_0060	1.9804	0	AT3G60350	Cre10.g449250
kfl00498_0020	11.1566	0	NA	NA
kfl00504_0060	120.141	50.4695	NA	NA
kfl00506_0050	6.48436	2.42914	AT1G07110	Cre16.g691888
kfl00510_0040	1.6938	0	AT1G74150	Cre03.g145127
kfl00515_0060	12.7944	3.12264	NA	NA
kfl00515_0090	86.6464	26.7998	AT1G15110	NA
kfl00516_0050	14.9802	2.40418	NA	NA
kfl00517_0010	19.704	3.48424	NA	Cre10.g456400
kfl00517_0030	190.04	72.9942	AT3G54890	Cre06.g283050
kfl00517_0040	69.654	8.7759	AT3G54890	Cre06.g283050
kfl00519_0080	89.96	20.2883	AT1G30380	Cre17.g724300
kfl00519_0090	36.7999	15.0991	AT5G16060	NA
kfl00524_0040	6.08028	1.59949	AT5G19980	Cre18.g748997
kfl00524_0050	20.5707	6.38943	AT1G12990	NA
kfl00528_0030	28.6764	9.24913	AT2G34470	NA
kfl00532_0050	9.74776	2.30769	AT3G06850	Cre04.g228350
kfl00536_0070	18.8616	2.51659	AT5G57030	Cre06.g267600
kfl00544_0040	10991.2	1775.15	NA	NA
kfl00548_0010	133.682	44.6576	AT4G18940	Cre10.g419550
kfl00548_0050	47.45	20.6874	AT2G40490	Cre11.g467700
kfl00548_0070	72.2894	29.1913	AT3G48530	Cre12.g528000
kfl00550_0040	32.5963	7.46758	NA	Cre12.g547150
kfl00560_0010	13.4914	1.57851	AT1G76310	Cre03.g207900
kfl00560_0090	86.1424	27.5076	AT1G61520	Cre11.g467573
kfl00561_0040	9.02716	0	NA	NA
kfl00563_0050	6.27499	0	AT1G08980	Cre11.g467630
kfl00564_0030	38.3375	3.80099	AT3G61470	Cre10.g452050
kfl00565_0030	42.3096	8.66496	NA	Cre03.g174672
kfl00569_0090	41.927	9.18163	NA	NA
kfl00572_0010	22.847	8.90634	NA	Cre09.g396700
kfl00583_0030	10.7337	3.85402	NA	NA
kfl00584_0030	18.0802	4.76553	NA	NA
kfl00588_0030	7.9926	0	NA	NA
kfl00588_0040	23.1783	7.28686	NA	NA
kfl00592_0030	57.8756	17.1751	AT4G23430	Cre12.g556750
kfl00593_0030	8.0053	2.21007	AT3G13490	Cre06.g296250
kfl00595_0050	1.69202	0	NA	NA
kfl00600_0040	73.6234	30.2673	NA	NA
kfl00600_0050	22.687	5.78612	AT5G62840	Cre06.g272300
kfl00601_0070	31.8987	13.6743	AT1G72880	Cre10.g436500
kfl00607_0020	71.4089	18.9026	NA	NA
kfl00608_0090	10.0561	1.16511	AT5G61460	Cre12.g525050
kfl00611_0060	9.56493	1.40859	NA	NA
kfl00617_0080	4.60991	0	NA	Cre03.g174700
kfl00617_0090	41.6691	17.4594	AT2G16770	NA
kfl00618_0040	7.63392	2.60066	AT2G31750	Cre07.g322884
kfl00622_0070	19.3281	2.60817	AT1G11540	Cre14.g627251
kfl00624_0020	1.55243	0	AT2G28250	Cre12.g532050
kfl00631_0090	67.5181	28.2861	AT5G45660	NA
kfl00633_0020	47.6237	13.9384	NA	Cre13.g562900
kfl00633_0030	154.923	50.0338	AT5G42740	Cre03.g175400
kfl00635_0040	23.7697	6.69557	AT4G18460	Cre12.g542000
kfl00636_0030	18.6967	1.01055	AT4G10020	Cre12.g559350
kfl00638_0020	82.9241	29.8015	AT5G64860	Cre03.g181500
kfl00638_0030	216.911	82.3646	AT2G30570	NA
kfl00640_0020	26.576	5.27765	AT1G80380	Cre12.g542300
kfl00642_0030	9.91926	2.61552	AT1G04420	Cre03.g195050
kfl00643_0090	36.2568	13.2996	AT5G49460	Cre02.g088600
kfl00645_0020	6.61193	0	AT3G06670	Cre17.g701300
kfl00648_0040	55.2781	23.7228	AT1G51110	Cre03.g176350
kfl00663_0020	13.9772	5.77331	AT2G47450	Cre04.g231026
kfl00664_0020	3.86618	0.151292	AT5G42760	Cre16.g677600
kfl00667_0020	235.43	83.2704	AT5G16550	NA
kfl00668_0070	26.2201	10.313	AT3G15090	Cre06.g297400
kfl00671_0030	5.39999	0	AT1G08460	Cre11.g469600
kfl00672_0050	4.61326	0.655278	NA	NA
kfl00678_0030	40.1509	11.1805	AT1G55805	Cre06.g309717
kfl00678_0040	31.9667	12.1779	NA	NA
kfl00681_0070	37.4795	11.9835	AT1G28120	Cre10.g441500
kfl00682_0020	5.09768	1.65898	AT2G42120	Cre08.g374050
kfl00686_0010	214.215	89.8633	AT5G40370	Cre12.g550400
kfl00689_0100	1.3897	0	NA	Cre03.g195450
kfl00691_0080	22.4117	8.20835	AT1G33490	NA
kfl00693_0080	41.9123	15.5066	NA	NA
kfl00704_0055	8.52741	3.37303	AT5G06060	Cre16.g682100
kfl00705_0040	2.2423	0	AT3G26570	Cre02.g144700
kfl00711_0025	5.62347	0	AT5G52800	NA
kfl00717_0010	20.1444	7.49462	AT2G21370	Cre02.g098150
kfl00722_0010	14.7638	3.42495	AT1G79440	Cre08.g381702
kfl00733_0030	4.99515	0.552438	AT5G28780	Cre12.g551550
kfl00734_0030	16.6702	5.68771	AT5G12120	Cre03.g169650
kfl00736_0040	5.99495	1.70244	NA	NA
kfl00736_g7	62.1153	21.4071	NA	NA
kfl00739_0070	68.3288	19.82	AT2G36320	NA
kfl00741_0030	8.39349	1.66178	AT5G05570	Cre12.g558250
kfl00741_0040	10.1916	0	AT3G26500	Cre06.g311750
kfl00745_0010	3.69546	0	AT4G34280	Cre02.g115250
kfl00753_0080	81.6085	21.8219	AT4G27800	Cre04.g218150
kfl00782_0010	221.115	60.1125	AT1G51720	Cre05.g232150
kfl00784_0010	28.8777	7.36633	NA	NA
kfl00785_0050	208.598	84.8239	AT5G50700	Cre02.g103100
kfl00792_0030	422.652	182.492	AT1G52220	Cre05.g233950
kfl00798_0020	42.331	14.0563	AT1G48320	NA
kfl00802_0060	17.764	7.24224	NA	Cre16.g690300
kfl00803_0065	92.0236	37.4877	NA	NA
kfl00811_0030	66.6502	26.1835	AT4G34190	Cre17.g740950
kfl00811_0040	105.584	40.5996	AT4G28220	Cre19.g750547
kfl00814_0010	3.11837	0	AT3G54630	Cre02.g098300
kfl00817_0020	9.65099	1.39641	AT4G35450	Cre03.g177550
kfl00819_0010	2.50473	0	AT5G66150	NA
kfl00821_0080	217.736	76.3237	NA	NA
kfl00826_0050	113.495	26.1099	NA	NA
kfl00828_0015	182.892	70.4867	NA	NA
kfl00834_0025	130.198	28.1972	NA	NA
kfl00840_0060	11.1187	0	AT3G60660	Cre16.g672500
kfl00856_0030	24.1144	5.85821	AT4G12910	Cre17.g746597
kfl00864_0050	4.8499	0	AT1G78995	Cre01.g000800
kfl00864_0060	2.00627	0	AT1G22460	NA
kfl00869_0050	12.9007	4.10802	AT3G61740	Cre10.g455600
kfl00870_0020	85.3779	37.0785	AT1G59900	Cre07.g337650
kfl00872_0050	30.9786	13.2047	NA	NA
kfl00874_0030	1.13256	0	NA	NA
kfl00894_0010	4.04008	0	AT2G02990	Cre06.g306550
kfl00898_0010	31.3882	8.61661	AT5G51080	Cre06.g272550
kfl00901_0010	59.5596	24.3853	NA	NA
kfl00914_0020	3.38144	0.114684	NA	NA
kfl00923_0010	25.7364	6.82697	AT2G01320	Cre12.g547300
kfl00958_0030	6.29812	0.833582	AT2G36130	Cre12.g499400
kfl00974_0040	29.0199	10.3863	NA	NA
kfl00978_0010	2.68931	0	NA	Cre17.g721250
kfl00998_0020	1.81236	0	AT1G67340	Cre17.g704400
kfl00998_0030	8.44149	3.01251	AT1G67340	Cre17.g704400
kfl01003_0020	75.2787	32.4655	AT1G60950	Cre14.g626700
kfl01054_0020	8.35268	0	NA	NA
kfl01061_0010	49.1067	15.4008	AT3G53900	Cre11.g467778
kfl01066_0020	3.87126	0	NA	NA
kfl01088_0010	15.288	5.21389	NA	Cre04.g231418
kfl01163_0040	1.58166	0	NA	NA
kfl01284_0010	43.8867	18.8711	AT5G43430	Cre12.g554953
kfl01313_0020	44.3785	18.6089	NA	NA
kfl01328_0010	33.1893	9.17476	AT2G21280	Cre05.g233305
kfl01369_0010	43.0533	12.2823	AT5G38900	Cre10.g464500
kfl01405_0010	361.256	141.194	AT4G31480	Cre04.g217921
kfl01434_0010	1504.66	294.215	AT3G27690	Cre01.g066917
