# Supplementary material for: Transcriptomic and Metabolomic Response to High Light in the Charophyte Alga Klebsormidium nitens
Source: Front Plant Sci. 2022 May 6;13:855243. doi: 10.3389/fpls.2022.855243 (PMC9121098; doi:10.3389/fpls.2022.855243)
Supplement: Supplementary file 2 [file Table_2.XLSX]

## Sheet: metabolites
List of metabolites, their abundance fold-change in HL with respect to LL and corresponding p-value.
Metabolite	Fold change	p value
Arginine	0.98595	0.469726
Glutamine	0.797851	0.0297086
Asparagine	1.15417	0.16467
Alanine	1.10399	0.282435
Serine	1.10294	0.272842
Threonine	1.19662	0.143096
Histidine	1.85405	0.0191944
Sucrose	1.04949	0.381164
Valine	0.879825	0.283176
Methionine	1.05551	0.413988
Tyrosine	1.12329	0.259861
Leucine.Isoleucine	0.954147	0.436417
Phenylalanine	1.54827	0.0422197
Aspartic	0.687185	0.0864655
Glutamic	1.09553	0.292614
Tryptophan	3.08746	0.00326941
GAP	1.16451	0.167358
NAD	1.28686	0.17573
Sucrose6P	0.998681	0.497358
Fructose6P	0.970717	0.426654
Ribulose5P	1.42903	0.104361
AMP	1.46527	0.0206536
UDPG	0.964739	0.37385
X3PG	0.866937	0.33221
PEP	1.00912	0.491059
UDP	0.95952	0.421789
GDP	1.12759	0.344553
NADH	1.1652	0.285599
NADP	0.643733	0.0244017
ADP	0.920423	0.323593
Fructose16P	1.35012	0.301631
UTP	0.652312	0.0303492
GTP	0.818724	0.205369
ATP	0.653134	0.0225451
NADPH	0.570511	0.0154386
AcCoA	1.14674	0.276775
Glucose6P	1.02261	0.430564
Glucose1P	1.14273	0.115775
Succinic	1.468	0.00712227
Oxaloacetic	0.857964	0.272222
Fumaric	1.10442	0.122919
Malic	1.14355	0.115895
a.ketoglutaric	2.2546	0.0495276
ADPG	1.91225	0.0169094
GG	0.886035	0.170265
GSSG	1.01992	0.422001
Citrulline	1.30075	0.125526
CoA	0.895573	0.381602
Erythrose4P	1.05868	0.340581
Ribose5P	1.44144	0.108516
X6phosphogluconic	0.736877	0.0174668
Glucose	1.26	0.0709426
Sedoheptulose7P	0.906137	0.350276
Piruvic	1.01825	0.44715
Isocitric	0.985319	0.474669
neoxanthin	0.956181	0.348966
violaxanthin	0.211278	0.00139684
antheraxanthin	3.43608	0.00658067
lutein	1.16757	0.00964964
zeaxanthin	41.5025	7.30907e-06
chlorophyll-a	1.08004	0.0103645
chlorophyll-b	0.997404	0.471739
A-carotene	0.885674	0.0199789
B-carotene	1.00668	0.444057
ABA	0.771697	0.0712018
Salicylic	0.998831	0.49484
ICA	1.12696	0.142522
GABA	0.923331	0.34809
IAA	3.26652	0.00174029
